# Supplementary material for: The Yeast Gsk-3 Kinase Mck1 Is Necessary for Cell Wall Remodeling in Glucose-Starved and Cell Wall-Stressed Cells
Source: Int J Mol Sci. 2025 Apr 9;26(8):3534. doi: 10.3390/ijms26083534 (PMC12027387; doi:10.3390/ijms26083534)
Supplement: Supplementary file 1 [file ijms-26-03534-s001.zip]

Archive with 6 entries (6 files):
- Supplemental File S1.pptx
- Supplemental File S2.xlsx
- Supplemental File S3.xlsx
- Supplemental File S4.pptx
- Supplemental File S5.xlsx
- Supplemental File S6.xlsx
