# Supplementary material for: The Yeast Gsk-3 Kinase Mck1 Is Necessary for Cell Wall Remodeling in Glucose-Starved and Cell Wall-Stressed Cells
Source: Int J Mol Sci. 2025 Apr 9;26(8):3534. doi: 10.3390/ijms26083534 (PMC12027387; doi:10.3390/ijms26083534)
Supplement: Supplementary file 1 [file ijms-26-03534-s001.zip › Supplemental File S3.xlsx]

## Sheet: Sheet1
Unique_GeneName	log2FC_protein	log2FC_RNA	ProteinName
AAH1	1.02585	0.0774833	Adenine deaminase
AAP1	0.127679	0.980604	Alanine/arginine aminopeptidase
ACO1	-0.848189	-1.1366	Aconitate hydratase, mitochondrial
ACO2	0.324273	-0.981074	Homocitrate dehydratase, mitochondrial
ACS1	-1.69455	-0.893967	Acetyl-coenzyme A synthetase 1
ADE3	0.236243	0.82861	C-1-tetrahydrofolate synthase, cytoplasmic;Methylenetetrahydrofolate dehydrogenase;Methenyltetrahydrofolate cyclohydrolase;Formyltetrahydrofolate synthetase
ADH1	0.291669	0.979017	Alcohol dehydrogenase 1
ADH2	-1.11099	-1.36603	Alcohol dehydrogenase 2
ADH4	0.725609	-0.140114	Alcohol dehydrogenase 4
ADH5	1.29653	-0.0361327	Alcohol dehydrogenase 5
ADK1	0.179039	-0.923209	Adenylate kinase
AGP1	-0.162662	-1.02493	General amino acid permease AGP1
AGP2	-0.620492	0.483276	General amino acid permease AGP2
AGX1	-1.97926	-1.07606	Alanine--glyoxylate aminotransferase 1
AHA1	-0.182594	-0.69711	Hsp90 co-chaperone AHA1
AIM18	-0.71066	0.138866	Altered inheritance of mitochondria protein 18, mitochondrial
AIM33	1.39922	-0.66364	Uncharacterized oxidoreductase AIM33
AIM4	0.151931	0.630067	Altered inheritance of mitochondria protein 4
AIR1	-0.0989331	-0.661902	Protein AIR1
ALB1	0.208986	-1.12555	Ribosome biogenesis protein ALB1
ALD2	-0.372589	-0.703393	Aldehyde dehydrogenase [NAD(P)+] 1
ALD3	-0.841684	-0.168084	Aldehyde dehydrogenase [NAD(P)+] 2
ALD4	-0.746108	0.196387	Potassium-activated aldehyde dehydrogenase, mitochondrial
ALD5	0.609921	0.0183652	Aldehyde dehydrogenase 5, mitochondrial
ALF1	0.0311879	-0.685684	Tubulin-specific chaperone B
ALK2	0.732267	0.0524	Serine/threonine-protein kinase Haspin homolog ALK2
ALT1	0.374301	0.664757	Probable alanine aminotransferase, mitochondrial
AMN1	-0.106778	0.615293	Antagonist of mitotic exit network protein 1
AMS1	-0.698548	-0.775655	Alpha-mannosidase
ANB1	1.1817	0.338267	Eukaryotic translation initiation factor 5A-2
ARB1	0.173244	-0.659155	ABC transporter ATP-binding protein ARB1
ARG1	0.743493	-1.52936	Argininosuccinate synthase
ARG3	0.870652	-0.177968	Ornithine carbamoyltransferase
ARG5,6	0.176336	-1.19965	Protein ARG5,6, mitochondrial;N-acetyl-gamma-glutamyl-phosphate reductase;Acetylglutamate kinase
ARG7	0.585167	-0.266007	Arginine biosynthesis bifunctional protein ArgJ, mitochondrial;Glutamate N-acetyltransferase;Amino-acid acetyltransferase;Arginine biosynthesis bifunctional protein ArgJ alpha chain;Arginine biosynthesis bifunctional protein ArgJ beta chain
ARG8	0.351744	-0.981592	Acetylornithine aminotransferase, mitochondrial
ARI1	0.26868	2.24336	NADPH-dependent aldehyde reductase ARI1
ARO10	1.1032	-0.563419	Transaminated amino acid decarboxylase
ARO4	0.511801	-0.938329	Phospho-2-dehydro-3-deoxyheptonate aldolase, tyrosine-inhibited
ARO7	0.274134	0.695453	Chorismate mutase
ASN1	0.6398	-0.727539	Asparagine synthetase [glutamine-hydrolyzing] 1
ATG1	-0.0590002	-0.841423	Serine/threonine-protein kinase ATG1
ATG34	-0.617431	-0.697821	Autophagy-related protein 34
BAT2	0.0456491	0.92229	Branched-chain-amino-acid aminotransferase, cytosolic
BCP1	0.425231	-0.733909	Protein BCP1
BDH1	-0.0181413	0.627974	(R,R)-butanediol dehydrogenase
BFR1	0.337956	0.68182	Nuclear segregation protein BFR1
BFR2	0.193661	-1.44352	Protein BFR2
BIO4	-0.338517	-1.17633	Dethiobiotin synthetase
BLM10	-0.0388271	-0.780828	Proteasome activator BLM10
BNA3	-0.0718573	0.7133	Probable kynurenine--oxoglutarate transaminase BNA3
BRX1	-0.140309	-1.38011	Ribosome biogenesis protein BRX1
BUD7	0.158869	0.91959	Bud site selection protein 7
CAR1	0.684755	-0.343485	Arginase
CAT8	-0.516307	-0.82918	Regulatory protein CAT8
CBP4	-0.83809	-0.136901	Assembly factor CBP4
CCC2	-1.25157	-0.040554	Copper-transporting ATPase
CDC19	0.277477	1.29053	Pyruvate kinase 1
CDC3	-0.00997241	1.31735	Cell division control protein 3
CDC5	0.900214	-0.11187	Cell cycle serine/threonine-protein kinase CDC5/MSD2
CDC7	0.011806	0.731706	Cell division control protein 7
CDH1	-0.687871	-0.24279	APC/C activator protein CDH1
CHS1	0.124922	0.757112	Chitin synthase 1
CIC1	0.150973	-0.85268	Proteasome-interacting protein CIC1
CIN2	0.0843215	0.587715	Tubulin-specific chaperone C
CIN4	0.966199	-0.23817	GTP-binding protein CIN4
CIR1	0.0167063	0.639243	Probable electron transfer flavoprotein subunit beta
CIS3	0.231512	0.715579	Cell wall mannoprotein CIS3
CIT2	1.80461	1.79837	Citrate synthase, peroxisomal
CLA4	0.106785	0.647453	Serine/threonine-protein kinase CLA4
CLB2	0.640577	-0.13346	G2/mitotic-specific cyclin-2
CLB5	0.992068	-0.107138	S-phase entry cyclin-5
CMC1	-0.588616	0.436413	COX assembly mitochondrial protein
COX5B	0.0280795	1.5357	Cytochrome c oxidase polypeptide 5B, mitochondrial
CPA2	0.91677	0.00885976	Carbamoyl-phosphate synthase arginine-specific large chain
CPR1	0.315376	-0.894858	Peptidyl-prolyl cis-trans isomerase
CPR6	-0.0485835	-0.744233	Peptidyl-prolyl cis-trans isomerase CPR6
CPT1	-0.188756	-0.678294	Cholinephosphotransferase 1
CRC1	-0.0623733	1.30322	Mitochondrial carnitine carrier
CTA1	-1.59002	-0.672328	Peroxisomal catalase A
CTS1	-0.237941	0.717172	Endochitinase
CTS2	0.368189	0.764088	Sporulation-specific chitinase 2
CTT1	-0.693358	-1.24104	Catalase T
CWP1	0.403089	-0.793028	Cell wall protein CWP1
CWP2	0.549277	-0.716458	Cell wall protein CWP2
CYB2	-1.73808	-1.70642	Cytochrome b2, mitochondrial
CYS3	0.460968	1.6333	Cystathionine gamma-lyase
CYT1	-0.80158	0.0334358	Cytochrome c1, heme protein, mitochondrial
DAL7	0.799336	-0.690129	Malate synthase 2, glyoxysomal
DBP1	-0.337608	-0.909082	ATP-dependent RNA helicase DBP1
DBP3	0.430384	-0.784152	ATP-dependent RNA helicase DBP3
DBP6	0.545023	-0.699719	ATP-dependent RNA helicase DBP6
DBP9	-0.136568	-0.774176	ATP-dependent RNA helicase DBP9
DCS1	-0.614239	0.374031	m7GpppX diphosphatase
DCS2	-0.761897	0.539814	Inactive diphosphatase DCS2
DIF1	0.184001	0.946523	Damage-regulated import facilitator 1
DIM1	0.709594	-0.606161	Dimethyladenosine transferase
DLD1	-1.03571	-1.04646	D-lactate dehydrogenase [cytochrome] 1, mitochondrial
DLD3	0.468723	1.70852	D-lactate dehydrogenase [cytochrome] 3
DOG2	0.0608039	1.71222	2-deoxyglucose-6-phosphate phosphatase 2;2-deoxyglucose-6-phosphate phosphatase 1
DOT5	-0.00116364	0.600173	Peroxiredoxin DOT5
DOT6	0.731454	0.685601	Transcriptional regulatory protein DOT6
DSE1	0.680715	0.712377	Protein DSE1
DSE3	0.225405	0.634062	Protein DSE3
DSE4	-0.0916734	1.02462	Endo-1,3(4)-beta-glucanase 1
DSF2	0.657399	0.89452	Protein DSF2
DSS4	0.597288	-0.0661484	Protein DSS4
DUR1,2	0.883097	-1.20744	Urea amidolyase;Urea carboxylase;Allophanate hydrolase
DUT1	0.6825	0.180867	Deoxyuridine 5-triphosphate nucleotidohydrolase
ECM10	-0.500122	-0.875237	Heat shock protein SSC3, mitochondrial
ECM13	0.732418	0.0330426	Protein ECM13
ECM18	0.791373	-0.223067	Protein ECM18
ECM21	-0.293059	-0.984883	Protein ECM21
ECM29	-0.0938137	-0.708568	Proteasome component ECM29
ECM4	-0.443812	-1.19072	Glutathione S-transferase omega-like 2
ECM5	0.791099	-0.753771	Protein ECM5
EFB1	0.837805	-0.911298	Elongation factor 1-beta
EFM3	0.0707498	-0.675315	Protein-lysine N-methyltransferase EFM3
EFM5	0.659423	-0.251101	Protein-lysine N-methyltransferase EFM5
EGT2	1.19698	0.998967	Protein EGT2
EHT1	-0.124178	0.710975	Medium-chain fatty acid ethyl ester synthase/esterase 2
ELP3	0.153216	-1.30553	Elongator complex protein 3
EMI2	0.276733	1.13312	Putative glucokinase-2
EMP65	0.780396	0.0597901	Endoplasmic reticulum membrane protein 65
EMW1	0.38615	-0.696118	Essential for maintenance of the cell wall protein 1
ENA1	1.22198	-0.872431	Sodium transport ATPase 1
ENA2	-0.081656	-0.781353	Sodium transport ATPase 2
ENO2	0.53945	1.22291	Enolase 2
ERB1	0.124044	-0.625494	Ribosome biogenesis protein ERB1
ERG26	0.14738	0.665877	Sterol-4-alpha-carboxylate 3-dehydrogenase, decarboxylating
ERG3	0.553342	-0.77475	C-5 sterol desaturase
ERG4	0.377568	1.50229	Delta(24(24(1)))-sterol reductase
ERG5	0.345963	-0.896516	Cytochrome P450 61
ERG6	0.163727	0.665474	Sterol 24-C-methyltransferase
ERV2	0.139508	-0.99801	FAD-linked sulfhydryl oxidase ERV2
ERV29	-0.163717	-0.59312	ER-derived vesicles protein ERV29
ETP1	-0.606126	-0.315746	RING finger protein ETP1
ETT1	0.188527	0.584783	Enhancer of translation termination 1
EXG2	0.353246	1.01618	Glucan 1,3-beta-glucosidase 2
EXO1	-0.00590531	0.780001	Exodeoxyribonuclease 1
FAA2	-0.912212	-0.183811	Long-chain-fatty-acid--CoA ligase 2
FAF1	-0.0485717	-0.66627	Protein FAF1
FBP1	-3.57513	-1.70747	Fructose-1,6-bisphosphatase
FCY2	0.253451	-0.669965	Purine-cytosine permease FCY2
FMO1	-0.709901	-0.289842	Thiol-specific monooxygenase
FMP30	0.0188238	1.0019	N-acyl-phosphatidylethanolamine-hydrolyzing phospholipase D, mitochondrial
FMP33	-0.853135	0.141295	Mitochondrial membrane protein FMP33
FMP40	-0.649857	-0.365639	UPF0061 protein FMP40
FMP45	-2.06383	-3.8352	SUR7 family protein FMP45
FOX2	-1.10803	-0.982753	Peroxisomal hydratase-dehydrogenase-epimerase;2-enoyl-CoA hydratase;(3R)-3-hydroxyacyl-CoA dehydrogenase
FRE4	-1.06451	-0.395234	Ferric reductase transmembrane component 4
FRS1	0.259695	0.668206	Phenylalanine--tRNA ligase beta subunit
FUM1	-0.237965	-0.612006	Fumarate hydratase, mitochondrial
FUN19	-1.35139	-0.18523	SWIRM domain-containing protein FUN19
FYV7	0.34582	-0.668842	rRNA-processing protein FYV7
FZF1	-0.0625863	-0.597687	Zinc finger protein FZF1
GAC1	-0.765501	-0.626179	Serine/threonine-protein phosphatase 1 regulatory subunit GAC1
GAD1	-0.941755	0.0866938	Glutamate decarboxylase
GAR1	0.409648	-0.990791	H/ACA ribonucleoprotein complex subunit 1
GAS1	0.247676	0.690682	1,3-beta-glucanosyltransferase GAS1
GAS3	0.00220855	1.17984	Probable 1,3-beta-glucanosyltransferase GAS3
GAS5	0.105621	0.734127	1,3-beta-glucanosyltransferase GAS5
GAT1	-0.0498904	-0.691543	Transcriptional regulatory protein GAT1
GCY1	-0.588175	0.283428	Glycerol 2-dehydrogenase (NADP(+))
GDB1	-0.795565	0.0241002	Glycogen debranching enzyme;4-alpha-glucanotransferase;Amylo-alpha-1,6-glucosidase
GDH1	0.767982	-0.398402	NADP-specific glutamate dehydrogenase 1
GDH2	-0.700724	0.568339	NAD-specific glutamate dehydrogenase
GDH3	-0.123644	-1.74851	NADP-specific glutamate dehydrogenase 2
GDS1	0.0311144	-1.10051	Protein GDS1
GGC1	0.135586	-0.784068	Mitochondrial GTP/GDP carrier protein 1
GIC2	0.728679	1.34529	GTPase-interacting component 2
GIP2	-1.0848	-0.0225826	GLC7-interacting protein 2
GIS1	-0.758563	-0.17337	Transcriptional activator/repressor GIS1
GIS3	-0.868321	-0.0120116	Protein GIS3
GLC3	-1.142	0.212629	1,4-alpha-glucan-branching enzyme
GLG2	-0.00221777	-0.657925	Glycogenin-2
GLN1	0.580509	-0.624503	Glutamine synthetase
GLY1	0.64595	-0.0754247	Low specificity L-threonine aldolase
GND1	0.487269	1.07184	6-phosphogluconate dehydrogenase, decarboxylating 1
GND2	-1.57232	-2.88839	6-phosphogluconate dehydrogenase, decarboxylating 2
GOR1	-0.607227	0.503586	Glyoxylate reductase 1
GPI12	-0.329842	0.766215	N-acetylglucosaminyl-phosphatidylinositol de-N-acetylase
GPM1	0.677447	0.893996	Phosphoglycerate mutase 1
GPM3	1.2126	0.264998	Phosphoglycerate mutase 3
GPX1	-0.709992	-0.72885	Glutathione peroxidase 1
GRE1	-0.537095	-5.14248	Protein GRE1
GRE2	-0.147048	-1.10712	NADPH-dependent methylglyoxal reductase GRE2
GRH1	0.202149	0.735438	GRASP65 homolog protein 1
GRX4	0.440772	-0.726934	Monothiol glutaredoxin-4
GRX6	0.758693	0.220741	Monothiol glutaredoxin-6
GSC2	-1.06391	-0.324353	1,3-beta-glucan synthase component GSC2
GUA1	0.472675	-0.595926	GMP synthase [glutamine-hydrolyzing]
GUT1	-0.864045	-0.796966	Glycerol kinase
GUT2	-0.839995	-1.19722	Glycerol-3-phosphate dehydrogenase, mitochondrial
HBN1	0.0778286	1.05483	Putative nitroreductase HBN1
HBT1	-2.47853	-2.27843	Protein HBT1
HDA1	0.201168	0.910062	Histone deacetylase HDA1
HEF3	0.185094	-0.92388	Elongation factor 3B
HEM13	0.730792	0.0610269	Oxygen-dependent coproporphyrinogen-III oxidase
HFA1	-0.15165	-0.603768	Acetyl-CoA carboxylase, mitochondrial;Biotin carboxylase
HGH1	0.283082	-0.749878	Protein HGH1
HLR1	2.37754	-0.896721	Protein HLR1
HOG1	0.108935	1.03659	Mitogen-activated protein kinase HOG1
HOM2	0.656111	-0.4798	Aspartate-semialdehyde dehydrogenase
HOR7	0.927475	1.88961	Protein HOR7
HSC82	0.462138	-0.742622	ATP-dependent molecular chaperone HSC82
HSP12	-0.876998	-0.894691	12 kDa heat shock protein
HSP26	-0.194598	-1.06296	Heat shock protein 26
HSP30	-1.84102	-0.000807711	30 kDa heat shock protein
HUL4	1.22209	0.00618767	Probable E3 ubiquitin-protein ligase HUL4
HUT1	0.910722	0.249121	UDP-galactose transporter homolog 1
HXK1	0.0498665	3.13213	Hexokinase-1
HXK2	0.855355	2.78962	Hexokinase-2
HXT1	1.54215	0.506355	Low-affinity glucose transporter HXT1
HXT3	2.13115	1.22529	Low-affinity glucose transporter HXT3
HXT4	1.07511	3.47898	Low-affinity glucose transporter HXT4
HXT5	-2.6339	-4.42409	Probable glucose transporter HXT5
HXT6	0.0365103	1.0698	High-affinity hexose transporter HXT6
HXT7	-0.107401	1.13208	High-affinity hexose transporter HXT6
ICL2	-2.46866	-1.2534	Mitochondrial 2-methylisocitrate lyase
ICP55	0.0591699	0.8068	Intermediate cleaving peptidase 55
ICS2	-1.00361	-0.531735	Increased copper sensitivity protein 2
IDH1	-0.702176	-0.594505	Isocitrate dehydrogenase [NAD] subunit 1, mitochondrial
IDH2	-0.828242	-0.0646131	Isocitrate dehydrogenase [NAD] subunit 2, mitochondrial
IDP2	-1.32258	-1.1981	Isocitrate dehydrogenase [NADP] cytoplasmic
ILV3	0.689636	-0.576058	Dihydroxy-acid dehydratase, mitochondrial
IMA1	0.0628438	1.45385	Oligo-1,6-glucosidase IMA1
IMD2	0.778228	3.02634	Inosine-5-monophosphate dehydrogenase 2
IMD4	0.0380321	1.05772	Inosine-5-monophosphate dehydrogenase 4
IML2	-0.0743111	0.678495	Mitochondrial outer membrane protein IML2
IMP3	0.387294	-1.26098	U3 small nucleolar ribonucleoprotein protein IMP3
IMP4	0.0753636	-0.751313	U3 small nucleolar ribonucleoprotein protein IMP4
INH1	-0.636773	0.342199	ATPase inhibitor, mitochondrial
INO1	-1.33718	-1.16109	Inositol-3-phosphate synthase
ISU2	0.728742	-0.00994046	Iron sulfur cluster assembly protein 2, mitochondrial
IZH2	0.631361	0.133997	ADIPOR-like receptor IZH2
KAP123	0.108958	-0.778648	Importin subunit beta-4
KIP2	0.0757394	0.661741	Kinesin-like protein KIP2
KRE33	0.100384	-1.08097	UPF0202 protein KRE33
KRE9	-0.160101	0.613356	Cell wall synthesis protein KRE9
KRR1	0.160804	-1.1968	KRR1 small subunit processome component
LAC1	0.0855746	0.769693	Sphingosine N-acyltransferase LAC1
LCB3	0.055415	0.703874	Dihydrosphingosine 1-phosphate phosphatase LCB3
LDB17	0.386342	0.856479	Protein LDB17
LEU3	-2.30455	-0.0157686	Regulatory protein LEU3
LEU9	0.485994	-0.814117	2-isopropylmalate synthase 2, mitochondrial
LSC2	-0.527204	-0.680153	Succinyl-CoA ligase [ADP-forming] subunit beta, mitochondrial
LTP1	1.10397	0.0807364	Low molecular weight phosphotyrosine protein phosphatase
LTV1	0.255682	-1.08291	Protein LTV1
LYS20	0.272406	-0.902814	Homocitrate synthase, cytosolic isozyme
MAK16	0.0442115	-1.86178	Protein MAK16
MAL11	0.609173	0.584662	General alpha-glucoside permease
MBB1	-1.3213	-0.265944	Putative uncharacterized protein MBB1
MBR1	-1.27608	-0.585113	Mitochondrial biogenesis regulation protein 1
MCR1	-0.629131	0.157005	NADH-cytochrome b5 reductase 2;NADH-cytochrome b5 reductase p34 form;NADH-cytochrome b5 reductase p32 form
MDH2	-1.27607	-0.25727	Malate dehydrogenase, cytoplasmic
MDJ2	-0.898672	-0.133527	Mitochondrial DnaJ homolog 2
MEF2	-0.485853	-0.626976	Ribosome-releasing factor 2, mitochondrial
MEP2	2.07979	-1.15869	Ammonium transporter MEP2
MET10	0.833516	0.00964154	Sulfite reductase [NADPH] flavoprotein component
MET14	0.913066	0.0484821	Adenylyl-sulfate kinase
MET2	0.360331	0.793904	Homoserine O-acetyltransferase
MET6	0.397514	-1.05978	5-methyltetrahydropteroyltriglutamate--homocysteine methyltransferase
MHR1	0.327629	0.742418	Mitochondrial homologous recombination protein 1
MHT1	0.779701	0.0569407	Homocysteine S-methyltransferase 1
MKT1	0.625983	-0.0288219	Protein MKT1
MLS1	-1.60419	-0.853927	Malate synthase 1, glyoxysomal
MMS1	0.0940652	-0.780648	E3 ubiquitin-protein ligase linker protein MMS1
MMS2	0.812955	0.197822	Ubiquitin-conjugating enzyme variant MMS2
MMT1	-0.0314581	0.700356	Mitochondrial metal transporter 1
MNN1	-0.142243	-1.21397	Alpha-1,3-mannosyltransferase MNN1
MRD1	0.340674	-0.696313	Multiple RNA-binding domain-containing protein 1
MRK1	0.213814	0.705303	Serine/threonine-protein kinase MRK1
MSF1	0.284532	0.997834	Phenylalanine--tRNA ligase, mitochondrial
MSK1	-0.299735	0.590131	Lysine--tRNA ligase, mitochondrial
MST1	-0.458596	0.650257	Threonine--tRNA ligase, mitochondrial
MSW1	-0.0936837	0.63707	Tryptophan--tRNA ligase, mitochondrial
MTR4	0.24176	-0.832672	ATP-dependent RNA helicase DOB1
MUB1	-0.786952	-0.598982	MYND-type zinc finger protein MUB1
NAT4	-0.823564	-0.650854	Histone-specific N-acetyltransferase NAT4
NCS2	0.0747326	-0.658897	Cytoplasmic tRNA 2-thiolation protein 2
NDD1	0.835041	0.0526229	Nuclear division defective protein 1
NDE1	-0.633449	0.0808697	External NADH-ubiquinone oxidoreductase 1, mitochondrial
NDE2	-1.27537	-1.17809	External NADH-ubiquinone oxidoreductase 2, mitochondrial
NHP2	0.167878	-0.806473	H/ACA ribonucleoprotein complex subunit 2
NIP7	0.164886	-1.81958	60S ribosome subunit biogenesis protein NIP7
NIS1	0.446201	0.766857	Protein NIS1
NMD3	0.298288	-1.18891	60S ribosomal export protein NMD3
NOC2	-0.0410034	-0.939863	Nucleolar complex protein 2
NOG1	-0.0391768	-0.744025	Nucleolar GTP-binding protein 1
NOG2	0.438107	-0.96195	Nucleolar GTP-binding protein 2
NOP1	0.418892	-0.820408	rRNA 2-O-methyltransferase fibrillarin
NOP12	0.543668	-1.00433	Nucleolar protein 12
NOP14	0.292334	-1.4233	Nucleolar complex protein 14
NOP15	0.901721	-0.317826	Ribosome biogenesis protein 15
NOP2	0.255692	-1.03665	25S rRNA (cytosine(2870)-C(5))-methyltransferase
NOP4	0.682715	-0.55399	Nucleolar protein 4
NOP58	0.290884	-0.708809	Nucleolar protein 58
NOP6	0.660574	-0.642855	Nucleolar protein 6
NPP1	-0.0710667	-0.61747	Ectonucleotide pyrophosphatase/phosphodiesterase 1;Alkaline phosphodiesterase 1;Nucleotide pyrophosphatase
NQM1	-0.880826	-1.81621	Transaldolase NQM1
NRM1	1.12514	0.055173	Transcription factor NRM1
NRP1	0.322909	-0.594872	Asparagine-rich protein
NSA2	0.458044	-0.671443	Ribosome biogenesis protein NSA2
NSR1	0.244573	-0.860081	Nuclear localization sequence-binding protein
NTH2	-0.681878	0.113125	Probable trehalase
NUM1	-0.0325007	-0.615766	Nuclear migration protein NUM1
NVJ1	-0.873328	-0.128054	Nucleus-vacuole junction protein 1
OGG1	1.07698	-0.116503	N-glycosylase/DNA lyase;8-oxoguanine DNA glycosylase;DNA-(apurinic or apyrimidinic site) lyase
OLA1	0.229485	-1.274	Obg-like ATPase 1
OLE1	0.757268	-0.674839	Acyl-CoA desaturase 1
OPI3	1.31881	-0.104492	Phosphatidyl-N-methylethanolamine N-methyltransferase
ORM2	-0.443788	0.727169	Protein ORM2
OYE2	0.758526	1.5346	NADPH dehydrogenase 2
OYE3	0.0318192	0.691486	NADPH dehydrogenase 3
PAD1	0.303435	-0.585046	Phenylacrylic acid decarboxylase 1, mitochondrial
PAI3	0.382974	-2.42615	Protease A inhibitor 3
PAM1	-0.264356	0.620539	Protein PAM1
PAN5	0.103704	1.06849	2-dehydropantoate 2-reductase
PBI2	-0.827533	0.621029	Protease B inhibitor 2
PCK1	-3.34711	-3.04027	Phosphoenolpyruvate carboxykinase [ATP]
PCT1	0.697773	0.43814	Choline-phosphate cytidylyltransferase
PDC1	0.498521	1.33021	Pyruvate decarboxylase isozyme 1
PDC5	0.803591	0.41706	Pyruvate decarboxylase isozyme 2
PDC6	0.10117	-0.981059	Pyruvate decarboxylase isozyme 3
PDR12	1.07519	0.0444098	ATP-dependent permease PDR12
PDR16	0.664851	0.339794	Phosphatidylinositol transfer protein PDR16
PDR5	0.676839	0.6502	Pleiotropic ABC efflux transporter of multiple drugs
PGM1	-0.0950284	0.681198	Phosphoglucomutase 1
PHM7	-0.00463057	-2.97381	Phosphate metabolism protein 7
PHO5	1.51797	0.291902	Repressible acid phosphatase
PHO87	-0.773259	-0.183569	Inorganic phosphate transporter PHO87
PHO89	2.03974	-2.28085	Phosphate permease PHO89
PIC2	-1.11546	0.0697519	Mitochondrial phosphate carrier protein 2
PIG2	-0.703276	-0.0969636	GSY2-interacting protein PIG2
PIS1	0.0131949	1.19472	CDP-diacylglycerol--inositol 3-phosphatidyltransferase
PMA2	-0.548886	-2.57591	Plasma membrane ATPase 2
PMU1	-0.0354184	1.36189	Probable phosphomutase PMU1
PNS1	-0.831725	-0.763352	Protein PNS1
POF1	-0.441253	0.618046	Nicotinamide mononucleotide adenylyltransferase
POL2	0.0873688	-0.984044	DNA polymerase epsilon catalytic subunit A
POT1	-1.19543	-0.383707	3-ketoacyl-CoA thiolase, peroxisomal
PPX1	1.13024	0.423361	Exopolyphosphatase
PRM4	-0.537808	0.705447	Pheromone-regulated membrane protein 4
PRM5	-0.652511	0.728035	Pheromone-regulated membrane protein 5
PRS3	0.289723	-0.663009	Ribose-phosphate pyrophosphokinase 3
PRY1	-1.65199	-0.628408	Protein PRY1
PRY3	1.55868	0.580888	Cell wall protein PRY3
PSA1	0.313538	0.811867	Mannose-1-phosphate guanyltransferase
PTR2	-0.207442	1.1519	Peptide transporter PTR2
PUT3	1.072	-0.813118	Proline utilization trans-activator
PUT4	-5.317	-0.496774	Proline-specific permease
PXA1	-0.263207	-1.22782	Peroxisomal long-chain fatty acid import protein 2
PXL1	-0.00138521	0.686949	Paxillin-like protein 1
PYC1	-0.0642749	-0.910987	Pyruvate carboxylase 1
PYK2	-0.31153	0.865846	Pyruvate kinase 2
QCR10	-0.732252	0.00433057	Cytochrome b-c1 complex subunit 10
QDR2	0.792619	1.66142	Quinidine resistance protein 2
RAD53	-0.155474	-0.666205	Serine/threonine-protein kinase RAD53
RAD6	0.624185	-0.008211	Ubiquitin-conjugating enzyme E2 2
RAS2	-0.202617	0.658966	Ras-like protein 2
RAX1	0.0702459	0.691324	Bud site selection protein RAX1
RBG1	-0.0215621	-1.24494	Ribosome-interacting GTPase 1
RCL1	-0.268198	-0.913162	RNA 3-terminal phosphate cyclase-like protein
RDS1	-0.424455	-0.621503	Regulator of drug sensitivity 1
REE1	0.16476	2.16502	Regulation of enolase protein 1
RGI2	-1.38333	-1.85065	Respiratory growth induced protein 2
RGT1	-0.644957	-0.239338	Glucose transport transcription regulator RGT1
RLP24	0.320377	-1.12459	Ribosome biogenesis protein RLP24
RLP7	0.717934	-0.585012	Ribosome biogenesis protein RLP7
RMT2	-0.123932	-1.06572	Protein arginine N-methyltransferase 2
RNR1	0.936049	0.0592131	Ribonucleoside-diphosphate reductase large chain 1
ROK1	0.326514	-1.33396	ATP-dependent RNA helicase ROK1
RPA12	0.398972	-1.86299	DNA-directed RNA polymerase I subunit RPA12
RPA190	0.228812	-1.30045	DNA-directed RNA polymerase I subunit RPA190
RPA34	0.130938	-0.919782	DNA-directed RNA polymerase I subunit RPA34
RPA43	0.320021	-0.972718	DNA-directed RNA polymerase I subunit RPA43
RPC19	0.205623	-0.74761	DNA-directed RNA polymerases I and III subunit RPAC2
RPC31	0.0541565	-1.00944	DNA-directed RNA polymerase III subunit RPC7
RPC34	0.601901	-0.596463	DNA-directed RNA polymerase III subunit RPC6
RPC40	0.404487	-0.722889	DNA-directed RNA polymerases I and III subunit RPAC1
RPF1	0.0421109	-0.752379	Ribosome production factor 1
RPL15A	1.34138	0.442341	60S ribosomal protein L15-A
RPL16B	0.102727	0.590739	60S ribosomal protein L16-B
RPL24B	0.945934	0.140715	60S ribosomal protein L24-B
RPL3	0.211061	1.46557	60S ribosomal protein L3
RPL5	0.567354	0.794064	60S ribosomal protein L5
RPP2A	0.37222	1.06922	60S acidic ribosomal protein P2-alpha
RPS13	0.212654	-0.70914	40S ribosomal protein S13
RPS20	0.729307	1.14833	40S ribosomal protein S20
RPS3	0.376579	0.663374	40S ribosomal protein S3
RPS31	0.0945675	1.30331	Ubiquitin-40S ribosomal protein S31;Ubiquitin;40S ribosomal protein S31
RRN9	-0.758947	0.020572	RNA polymerase I-specific transcription initiation factor RRN9
RRP3	0.0881162	-0.829259	ATP-dependent rRNA helicase RRP3
RRP5	0.138785	-0.932991	rRNA biogenesis protein RRP5
RRS1	0.407963	-0.880631	Regulator of ribosome biosynthesis
RRT14	-0.231599	-1.43702	Regulator of rDNA transcription protein 14
RSB1	0.214724	1.27153	Sphingoid long-chain base transporter RSB1
RSR1	0.343368	1.14042	Ras-related protein RSR1
RTS2	0.0418913	-0.788476	Zinc finger protein RTS2
SAF1	-0.406209	-0.769694	SCF-associated factor 1
SAH1	0.38565	0.767796	Adenosylhomocysteinase
SAM1	0.312125	1.59804	S-adenosylmethionine synthase 1
SAS10	0.347636	-0.789024	Something about silencing protein 10
SCM4	-0.0970896	-0.65021	Protein SCM4
SCW10	0.991718	0.501384	Probable family 17 glucosidase SCW10
SCW11	-0.253741	0.654631	Probable family 17 glucosidase SCW11
SCW4	0.297581	0.625618	Probable family 17 glucosidase SCW4
SCY1	0.227358	0.601264	Protein kinase-like protein SCY1
SDA1	-0.0413871	-0.610145	Protein SDA1
SDH1	-0.689787	-0.0425135	Succinate dehydrogenase [ubiquinone] flavoprotein subunit, mitochondrial
SDH2	-0.892298	-0.334228	Succinate dehydrogenase [ubiquinone] iron-sulfur subunit, mitochondrial
SDH4	-1.09102	-0.148551	Succinate dehydrogenase [ubiquinone] cytochrome b small subunit, mitochondrial
SEF1	-0.650672	-0.406508	Putative transcription factor SEF1
SFA1	0.19305	-0.878669	S-(hydroxymethyl)glutathione dehydrogenase
SGT2	0.00820875	-1.12824	Small glutamine-rich tetratricopeptide repeat-containing protein 2
SHR5	0.231485	-0.599814	Ras modification protein ERF4
SIP18	-5.49523	-5.49733	Protein SIP18
SKN1	-1.05949	-0.371031	Beta-glucan synthesis-associated protein SKN1
SKT5	0.232271	1.23607	Protein SKT5
SLF1	0.0115476	-0.782645	Protein SLF1
SLI15	0.00850979	0.581329	Inner centromere protein-related protein SLI15
SNZ1	0.797954	-0.33787	Pyridoxal 5-phosphate synthase subunit SNZ1
SOD2	-0.382551	-0.585193	Superoxide dismutase [Mn], mitochondrial
SOF1	0.264205	-1.00209	Protein SOF1
SOL3	0.0258562	1.12169	6-phosphogluconolactonase 3
SOP4	0.868948	0.546182	Protein SOP4
SPG4	-1.71604	-1.19413	Stationary phase protein 4
SPL2	-0.148734	0.683215	Putative cyclin-dependent kinase inhibitor SPL2
SPO12	0.813414	0.0521858	Sporulation-specific protein 12
SPS19	-0.350593	-0.801282	Peroxisomal 2,4-dienoyl-CoA reductase SPS19
SRM1	-0.0165826	0.715261	Guanine nucleotide exchange factor SRM1
SRY1	0.599901	0.0212175	Threo-3-hydroxyaspartate ammonia-lyase
SSA3	-1.70083	-3.6448	Heat shock protein SSA3
SSA4	-0.823632	-0.656528	Heat shock protein SSA4
SSB1	1.10987	-0.417814	Heat shock protein SSB1
SSB2	0.325246	-0.703933	Heat shock protein SSB2
SSE1	0.206387	-0.837118	Heat shock protein homolog SSE1
SSE2	-0.616793	-0.0393464	Heat shock protein homolog SSE2
SSF1	-0.000312646	-1.18842	Ribosome biogenesis protein SSF1
STB4	-0.081744	-0.610818	Probable transcriptional regulatory protein STB4
STB6	-0.210581	1.05204	Protein STB6
STR3	0.096012	-0.764854	Cystathionine beta-lyase
SUC2	0.0230289	1.07832	Invertase 2
SUN4	0.358205	0.72545	Probable secreted beta-glucosidase SUN4
SUR1	0.628079	0.381683	Mannosyl phosphorylinositol ceramide synthase SUR1
SUR2	-0.208713	1.03562	Sphingolipid C4-hydroxylase SUR2
SUR7	0.108007	0.6864	Protein SUR7
SWE1	0.922495	0.164271	Mitosis inhibitor protein kinase SWE1
TAL1	0.22109	0.588487	Transaldolase
TAM41	-0.550058	-0.635876	Phosphatidate cytidylyltransferase, mitochondrial
TAT2	0.0438323	-0.819434	Tryptophan permease
TCA17	0.454631	-0.708918	TRAPP-associated protein TCA17
TDA1	0.10892	0.943416	Serine/threonine-protein kinase TDA1
TDH2	0.388051	0.661626	Glyceraldehyde-3-phosphate dehydrogenase 2
TKL1	0.375643	1.91953	Transketolase 1
TKL2	-2.61556	-2.97019	Transketolase 2
TMA17	-0.656022	0.193338	Translation machinery-associated protein 17
TMT1	-0.109002	-0.765463	Trans-aconitate 3-methyltransferase
TOR2	-0.0386049	-0.624559	Serine/threonine-protein kinase TOR2
TOS1	0.435777	0.836229	Protein TOS1
TOS4	0.447941	0.720088	Protein TOS4
TPS2	-0.681327	0.136462	Trehalose-phosphatase
TPS3	-0.398375	0.821161	Trehalose synthase complex regulatory subunit TPS3
TRF5	-0.728625	0.0671698	Poly(A) RNA polymerase protein 1
TRM10	0.307511	-0.60884	tRNA (guanine(9)-N1)-methyltransferase
TRR1	-0.129829	1.05455	Thioredoxin reductase 1
TSL1	-0.848924	0.122523	Trehalose synthase complex regulatory subunit TSL1
TUB1	-0.0850914	0.604936	Tubulin alpha-1 chain
TUF1	-0.0965126	0.589468	Elongation factor Tu, mitochondrial
TYW1	-0.00027132	-0.951301	S-adenosyl-L-methionine-dependent tRNA 4-demethylwyosine synthase
UBC6	1.17026	-0.0264591	Ubiquitin-conjugating enzyme E2 6
UBP11	0.54367	0.729596	Ubiquitin carboxyl-terminal hydrolase 11
UBR2	0.118314	-0.716359	E3 ubiquitin-protein ligase UBR2
UGP1	-0.466034	1.13032	UTP--glucose-1-phosphate uridylyltransferase
UIP4	-0.596247	-0.643097	ULP1-interacting protein 4
UMP1	-1.03785	-0.297769	Proteasome maturation factor UMP1
URB1	0.296711	-0.996543	Nucleolar pre-ribosomal-associated protein 1
URH1	-0.00876824	0.863949	Uridine nucleosidase
URM1	0.706825	-0.366036	Ubiquitin-related modifier 1
UTH1	0.00262117	0.707883	Probable secreted beta-glucosidase UTH1
UTP10	0.382556	-0.665969	U3 small nucleolar RNA-associated protein 10
UTP11	-0.454952	-0.910917	U3 small nucleolar RNA-associated protein 11
UTP13	0.754504	-0.937955	U3 small nucleolar RNA-associated protein 13
UTP14	0.28403	-1.1564	U3 small nucleolar RNA-associated protein 14
UTP18	-0.154572	-0.67402	U3 small nucleolar RNA-associated protein 18
UTP20	0.32301	-0.680637	U3 small nucleolar RNA-associated protein 20
UTP21	0.0293466	-0.713464	U3 small nucleolar RNA-associated protein 21
UTP4	0.109519	-0.774498	U3 small nucleolar RNA-associated protein 4
UTP5	0.160361	-0.717408	U3 small nucleolar RNA-associated protein 5
UTP6	0.152523	-0.826155	U3 small nucleolar RNA-associated protein 6
UTP8	0.220833	-1.14151	U3 small nucleolar RNA-associated protein 8
VHR1	0.176837	0.837752	Transcription factor VHR1
VMA7	0.711675	0.216427	V-type proton ATPase subunit F
WTM2	-0.32586	-0.85447	Transcriptional modulator WTM2
XBP1	-2.17401	-1.45726	Transcriptional repressor XBP1
YAP1802	0.10383	0.691195	Clathrin coat assembly protein AP180B
YAR1	0.312539	-0.862168	Ankyrin repeat-containing protein YAR1
YAT1	-0.677831	0.774323	Putative mitochondrial carnitine O-acetyltransferase
YAT2	-0.682691	1.07709	Carnitine O-acetyltransferase YAT2
YBL010C	-0.0926874	0.637149	Uncharacterized protein YBL010C
YBL028C	-0.364984	-1.53983	UPF0642 protein YBL028C
YBL029W	0.415306	-1.31856	Uncharacterized protein YBL029W
YBR096W	0.418677	0.753308	Uncharacterized protein YBR096W
YBR238C	0.407812	0.8357	Protein RMD9-like, mitochondrial
YBR241C	-1.50745	-0.612566	Probable metabolite transport protein YBR241C
YBR242W	0.217471	-0.932209	HD domain-containing protein YBR242W
YCL049C	-1.00825	0.151137	Uncharacterized protein YCL049C
YDJ1	0.360437	-1.02061	Mitochondrial protein import protein MAS5
YDL085C-A	-0.827243	0.62704	SERF-like protein YDL085C-A
YDL121C	0.0618879	-0.954332	Uncharacterized protein YDL121C
YDL199C	-1.06978	-0.606776	Putative metabolite transport protein YDL199C
YDR262W	-0.694696	-0.378915	FAS1 domain-containing protein YDR262W
YER137C	0.176733	-0.990265	Uncharacterized protein YEL137C
YER158C	0.466145	0.980728	Uncharacterized protein YER158C
YGL140C	0.653091	0.0503079	Uncharacterized membrane protein YGL140C
YGR035C	1.42582	0.639285	Uncharacterized protein YGR035C
YGR067C	-1.32795	-0.624617	Zinc finger protein YGR067C
YGR201C	-0.598012	-1.00759	Putative elongation factor 1 gamma homolog
YHB1	0.290146	-0.925128	Flavohemoprotein
YHI9	0.268295	-0.583467	Uncharacterized isomerase YHI9
YHR033W	-2.66991	-2.94479	Uncharacterized protein YHR033W
YHR210C	1.81145	1.23478	Uncharacterized isomerase YHR210C
YIL077C	-0.642114	0.17054	Uncharacterized protein YIL077C
YIL169C	1.22616	-0.166628	Putative uncharacterized protein YIL169C
YJL133C-A	0.69767	1.54406	Uncharacterized protein YJL133C-A
YJL218W	0.535221	1.50051	Putative acetyltransferase YJL218W
YJR096W	-0.820096	0.145261	Uncharacterized oxidoreductase YJR096W
YJR142W	-0.130488	0.672104	Uncharacterized protein YJR142W
YKL065W-A	-3.27302	-3.15936	Uncharacterized protein YKL065W-A
YKL107W	-4.23884	-2.45732	Uncharacterized oxidoreductase YKL107W
YLR049C	0.488862	1.17225	Uncharacterized protein YLR049C
YLR177W	-0.100504	1.15193	Uncharacterized protein YLR177W
YLR179C	0.57753	0.72693	Uncharacterized protein YLR179C
YLR312C	-1.7589	-0.258301	Uncharacterized membrane protein YLR312C
YLR363W-A	0.397342	-0.699638	Uncharacterized protein YLR363W-A
YMR178W	0.0318983	0.667026	Uncharacterized protein YMR178W
YMR196W	-0.909321	0.245203	Uncharacterized protein YMR196W
YNL011C	-0.297665	0.596361	Uncharacterized protein YNL011C
YNL194C	-2.1918	-0.469094	Uncharacterized plasma membrane protein YNL194C
YNL195C	-0.995882	-0.687767	Uncharacterized protein YNL195C
YNL234W	-0.311619	1.04528	Uncharacterized globin-like protein YNL234W
YNR014W	1.46821	1.21007	Uncharacterized protein YNR014W
YNR066C	1.21309	-0.103216	Uncharacterized membrane glycoprotein YNR066C
YOX1	0.451988	-1.43404	Homeobox protein YOX1
YPL113C	-0.661952	-0.796102	Putative 2-hydroxyacid dehydrogenase YPL113C
YPL245W	0.031707	0.713735	Uncharacterized protein YPL245W
YPL247C	-0.833855	0.304903	WD repeat-containing protein YPL247C
YPQ1	0.149011	-0.627938	Probable vacuolar amino acid transporter YPQ1
YPR114W	0.124737	0.682055	Uncharacterized TLC domain-containing protein YPR114W
YPR127W	-0.614115	-0.495555	Putative pyridoxal reductase
YRO2	-1.3933	-0.0683407	Protein YRO2
YSC84	-0.549901	0.622438	Protein YSC84
YTM1	0.08414	-1.02931	Ribosome biogenesis protein YTM1
YVH1	0.0667545	-0.781477	Tyrosine-protein phosphatase YVH1
ZIM17	0.537358	0.769072	Mitochondrial protein import protein ZIM17
ZPR1	0.339108	-0.648413	Zinc finger protein ZPR1
ZUO1	0.985362	0.00496704	Zuotin
