# Supplementary material for: The Yeast Gsk-3 Kinase Mck1 Is Necessary for Cell Wall Remodeling in Glucose-Starved and Cell Wall-Stressed Cells
Source: Int J Mol Sci. 2025 Apr 9;26(8):3534. doi: 10.3390/ijms26083534 (PMC12027387; doi:10.3390/ijms26083534)
Supplement: Supplementary file 1 [file ijms-26-03534-s001.zip › Supplemental File S5.xlsx]

## Sheet: Sheet1
Protein	Protein names	GeneName	logFC<-1(multiplicity)		S/TXXXS/T motif	logFC>1 (multiplicity)
P21192	Metallothionein expression activator	ACE2	S247(3); S249(3); S253(3)		Yes	S253(1)
P40563	Altered inheritance of mitochondria protein 21	AIM21	S145(2); S149(2)		Yes
P38080	Serine/threonine-protein kinase AKL1	AKL1	S403(2); S407(2)		Yes
P47029	Arrestin-related trafficking adapter 3	ALY2	S162(1); S1019(2); S1022(2); S1022(1); S1023(2); S1023(1)		Yes	S890(1); S1036(2)
P38065	AP-2 complex subunit alpha	APL3	S723(2)		Yes	T727(1)
P34233	Transcriptional regulatory protein ASH1	ASH1	T87(2); S91(3); S91(2); S101(3); T104(3); S108(3); S438(3); S440(3); S441(3)		Yes	S438(2); S440(2); S441(2); S442(2)
P36107	Inositol phosphorylceramide synthase catalytic subunit AUR1	AUR1	S388(3); T391(3); S392(3); S392(2); T394(3); S395(3)		Yes
Q08236	Target of rapamycin complex 2 subunit AVO1	AVO1	S429(2); S429(1); S431(2); S433(2)		Yes	S142(2); S144(1); S433(1)
P50944	Vacuolar amino acid transporter 4	AVT4	S96(3); S96(1); S97(3); S97(1); S100(3)		Yes	S100(1); S101(1)
Q01389	Serine/threonine-protein kinase BCK1/SLK1/SSP31	BCK1	S505(2); S509(2)		Yes
P33306	Protein BCK2	BCK2	S575(2); T579(2)		Yes	S761(1)
P11709	Nuclear fusion protein BIK1	BIK1	S83(1); T85(3); T85(2); T85(1); S86(3); S86(2); S86(1); T89(3); T89(2); T90(3); S95(3)		Yes
P41832	Protein BNI1	BNI1	S75(2); S75(1); S79(2); S257(2); S1334(3); S1334(1); T1337(3); S1338(3); S1344(3)		Yes	S1338(2); S1338(1); S1344(2)
P53890	Bud neck protein 5	BNI5	S263(2); S270(2); S270(1); S273(2); T274(2); S325(2); S332(2); S332(1)		Yes	T274(1); S325(1); S350(1)
P40450	BNI1-related protein 1	BNR1	S604(3); S604(2); S608(3); S611(3)		Yes
P38041	Protein BOB1	BOI1	S574(1); S574(2); S578(2); S601(1); S601(2)		Yes
P39969	Protein BOI2	BOI2	T612(2); S615(3); S615(2); S616(3); S617(3); S617(2); S619(3); S620(3); S637(3); S639(3); S639(2); T641(3); S642(3); S642(2); S643(3)		Yes	S523(1); T525(2); S528(2)
P25558	Bud site selection protein 3	BUD3	T1026(3); S1029(3); S1030(3)		Yes	S800(3); T803(3); T806(3); S911(2)
P48524	Ubiquitin ligase-binding protein BUL1	BUL1	S53(3); S54(3); S56(3); S58(3); S58(2); S61(2); S626(2)		Yes
P07834	Cell division control protein 4	CDC4	S71(3); S71(2); S74(3); S74(2); T75(3); T75(2)		Yes	S74(1); T75(1)
Q00362	Protein phosphatase PP2A regulatory subunit B	CDC55	S145(2); S145(1); S149(2)		Yes
P38779	Proteasome-interacting protein CIC1	CIC1	T11(2); T11(1); S14(2); T15(2)		Yes	T15(1)
Q06440	Coronin-like protein	CRN1	S497(2); T500(2); S501(2)		Yes
P38845	Cruciform DNA-recognizing protein 1;CRP1 short N-terminal subpeptide;CRP1 short C-terminal subpeptide	CRP1	S440(2); S444(2)		Yes
Q07533	Cytokinesis protein 3	CYK3	S117(2); S118(2); S122(2)		Yes	S116(2); S122(1)
P53550	mRNA-decapping enzyme subunit 2	DCP2	S724(2); S725(2); S725(1); S728(2); S729(2)		Yes	S729(1)
P06634	ATP-dependent RNA helicase DED1	DED1	S539(1); S572(1); S572(2); S576(2)		Yes
P32330	2-deoxy-glucose resistant protein 2	DGR2	S218(2); S222(2); S226(2)		Yes
P38213	Protein DSF2	DSF2	S391(2); S395(2)		Yes
P53911	Chromatin modification-related protein EAF7	EAF7	S387(2); S393(2); S393(1); T396(2); S397(2)		Yes	T396(1); S397(1)
P32644	Putative ATP-dependent RNA helicase ECM32	ECM32	Y458(2); T465(2); T469(2)		Yes
Q05050	Eisosome protein 1	EIS1	T18(3); T18(2); T18(1); S19(3); S19(2); S19(1); S23(2); S23(1); T25(3); S26(3); S27(3)		Yes
P25358	Elongation of fatty acids protein 2	ELO2	T334(3); T334(2); S336(3); S338(3); S338(2)		Yes	S336(1); S338(1)
Q08421	Enhancer of translation termination 1	ETT1	S26(2); S30(2); S30(1); S33(2)		Yes	S33(1); T34(1)
P41913	Protein GDS1	GDS1	S359(2); S359(1); S362(2); T363(2)		Yes
Q12263	Serine/threonine-protein kinase GIN4	GIN4	S947(3); S949(3)		Yes	S950(1); S951(1)
Q03016	GLC7-interacting protein 3	GIP3	S250(3); S260(3); S260(2); T264(3); S269(2)		Yes	S103(1)
P23337	Glycogen [starch] synthase isoform 1	GSY1	S651(2); S655(2)		Yes
Q12753	Transcriptional activator HAA1	HAA1	T300(1); S413(2); S417(2)		Yes
Q04429	Protein HLR1	HLR1	S94(2); S98(2)		Yes
P34244	Probable serine/threonine-protein kinase HSL1	HSL1	S1325(2); S1328(2); S1329(2)		Yes
P53897	mRNA stability protein IGO1	IGO1	S7(1); S11(2)		Yes
Q04213	ISWI one complex protein 4	IOC4	T202(2); S206(2)		Yes
Q07532	RNA polymerase II nuclear localization protein IWR1	IWR1	S249(2); S253(2)		Yes
P32526	Karyogamy protein KAR9	KAR9	T586(2); T590(2)		Yes
Q12494	Inositol hexakisphosphate kinase 1	KCS1	S589(2); S592(2); S597(2)		Yes	S592(1); S593(1)
Q01919	Serine/threonine-protein kinase KIN4	KIN4	S378(3); T383(3); T383(2); S384(3); S384(2); S388(3); S388(2); S699(3); S700(3)		Yes
P32486	Beta-glucan synthesis-associated protein KRE6	KRE6	S108(1); S108(2); S112(2); S160(3); S160(1)		Yes
Q06147	Sphingoid long chain base kinase 5	LCB5	S160(2); S164(2)		Yes
P33399	La protein homolog	LHP1	S2(2); S15(1); S15(2); S19(2)		Yes
P43603	LAS seventeen-binding protein 3	LSB3	S377(2); S383(3); T393(2); S397(3); S397(2)		Yes	S381(1)
P07866	Guanine nucleotide exchange factor LTE1	LTE1	S850(2); S854(2)		Yes	S854(1)
Q12296	Protein MAM3	MAM3	S523(3); S523(2)		Yes	S527(1); S532(2); S532(1)
Q08268	Probable transporter MCH4	MCH4	T76(2); S80(2)		Yes	S56(1)
P24279	DNA replication licensing factor MCM3	MCM3	S777(1); S777(2); S779(3); S779(2); S785(3); S785(2); T786(3); S793(2)		Yes	S779(1); S781(1); T786(2)
P53094	Negative regulator of sporulation MDS3	MDS3	S602(2); S603(2); S693(2); S698(2); S698(1); S702(1); S900(2); S900(1)		Yes	S606(1); S828(1); S934(1)
P40850	Protein MKT1	MKT1	S358(2); S362(2)		Yes	S362(1)
Q02455	Protein MLP1	MLP1	S333(2); T337(2)		Yes
Q05812	Meiotic sister-chromatid recombination protein 3	MSC3	S53(3); S55(3); S57(3); S83(1); S151(2); S151(1); S155(2)		Yes
Q08972	[NU+] prion formation protein 1	NEW1	T110(3); T110(2); S114(3); S114(2); S114(1); T116(3); T118(3); S120(3); S122(3); S125(3)		Yes
P53883	Nucleolar protein 13	NOP13	S101(2); T102(2); T105(2); S331(2); S331(1); S335(2); S336(2)		Yes	T105(1); S335(1)
Q12460	Nucleolar protein 56	NOP56	S317(2); S321(2)		Yes
P06102	General negative regulator of transcription subunit 3	NOT3	S303(2); S304(2); T305(2); S324(3); T439(3); T439(2); S441(3); S442(1); S442(3); S442(2); S446(3); S446(2); S450(3); S450(2); T454(3)		Yes	S307(1); S326(1)
Q12514	General negative regulator of transcription subunit 5	NOT5	S271(2); S273(3); S275(3); S275(2); S302(2); S302(1); T306(2)		Yes
P22211	Nitrogen permease reactivator protein	NPR1	T132(3); S249(2); S249(1); S251(2); S259(3); S260(3)		Yes	S255(2); S259(2); S356(1); S357(1)
P32567	Phosphatidic acid phosphohydrolase 1	PAH1	S744(1); S744(2); S748(2); S769(3); S769(2)		Yes
Q05518	Protein PAL1	PAL1	S186(3); S186(2); S186(1); S189(3); S189(2); S190(3); S190(2); S197(2); S202(2); S202(1)		Yes	S49(1); T59(2); S61(2); S64(2); S197(1)
Q12515	Protein PAR32	PAR32	S249(3); S250(3); T253(3)		Yes	S36(2); S39(2); S134(3); S250(1)
Q12236	Serine/threonine-protein kinase PKH2	PKH2	S988(3); S990(3); S992(3); T997(2); S1001(2); S1003(2); S1003(1); S1005(2)		Yes	S988(2)
Q04383	Protein PLM2	PLM2	S74(2); S78(2)		Yes	S78(1)
P32634	Negative regulator of sporulation PMD1	PMD1	S694(2); S777(2); T781(2); S849(1); S849(2); S852(2)		Yes	T298(1); S785(1); S953(2); S955(2)
P13382	DNA polymerase alpha catalytic subunit A	POL1	T309(3); T309(2); T313(3); T313(2)		Yes
P26570	Serine/threonine-protein phosphatase PP-Z1	PPZ1	S118(3); S118(2); S121(3); S122(2); S194(3); S194(2); S197(3); S198(3); S198(2); S201(3)		Yes
P40494	Actin-regulating kinase PRK1	PRK1	S533(3); S533(1); T537(3); S540(3)		Yes	T522(2); S529(2); T537(2); S540(2); S543(3); S543(2)
P31374	Serine/threonine-protein kinase PSK1	PSK1	S915(2); T919(2)		Yes
P36054	Calcipressin-like protein	RCN1	S113(2); S117(1); S117(2)		Yes
Q12192	Repression factor of MSEs protein 1	RFM1	S211(2); S215(2); T231(2)		Yes
P25046	Mediator of RNA polymerase II transcription subunit 19	ROX3	S197(3); S197(1); S200(3); S200(1); T204(3); T206(3)		Yes	T204(1); T206(2); T206(1)
P10964	DNA-directed RNA polymerase I subunit RPA190	RPA190	S287(2); S291(2); S297(2)		Yes
P25441	DNA-directed RNA polymerase III subunit RPC4	RPC53	S224(3); S224(1); S224(2); T228(3); T228(2); T232(3); T232(2); S234(3); S234(2)		Yes	T228(1); T232(1)
P26785	60S ribosomal protein L16-B	RPL16B	S181(2); S185(2)		Yes
P48164	40S ribosomal protein S7-B	RPS7B	S10(2); S14(2)		Yes
Q08281	Restriction of telomere capping protein 1	RTC1	S1129(2); S1133(2)		Yes	S1133(1); S1142(2)
P42223	Protein SBE2	SBE2	S181(2); S185(2)		Yes
P48415	COPII coat assembly protein SEC16	SEC16	S660(2); S674(1); Y710(2); S824(2); T828(2); S1515(2); T1539(1); S1578(2)		Yes	S144(1); S629(1); S663(2); S665(3); S706(2)
P38968	Protein transport protein SEC31	SEC31	S988(1); S988(3); S988(2); S992(3); S997(3); S999(3)		Yes	S974(1); S974(2); S975(1); S975(3); S975(2); S977(3); S992(1)
P34250	Eisosome protein SEG2	SEG2	S133(2); S137(2)		Yes
P25554	SAGA-associated factor 29	SGF29	S83(1); S83(2)		Yes	T87(1)
P32578	SNF1 protein kinase subunit beta-1	SIP1	T218(2); S230(2); S295(3); S295(1); S300(3); S302(3); S377(2); S381(2); S601(1); S604(1); S626(3)		Yes	S206(2); S385(1); S604(2); Y606(2); Y607(2)
P34164	SNF1 protein kinase subunit beta-2	SIP2	S66(2); S70(2); S133(3); S133(2); S136(3); S136(2); S137(3)		Yes	S137(1)
P36169	Suppressor of lethality of KEX2 GAS1 double null mutant protein 1	SKG1	T212(3); T212(2); S215(3); S215(2); S216(3); S216(2)		Yes
P32790	Actin cytoskeleton-regulatory complex protein SLA1	SLA1	S340(1); S473(3); S476(3); S477(3)		Yes
P34252	DNA replication regulator SLD2	SLD2	T122(2); S124(2); S128(2)		Yes	S128(1); T168(1)
P38283	Inner centromere protein-related protein SLI15	SLI15	S421(1); S421(2)		Yes	T77(1); S425(1); S425(2); S489(1)
P39928	Osmosensing histidine protein kinase SLN1	SLN1	T381(1); S386(2); S390(2)		Yes	S441(1)
P32364	Kinesin-related protein SMY1	SMY1	S566(1); S566(2); S570(2)		Yes	S570(1)
P32909	Protein SMY2	SMY2	S68(2); T70(2); S80(3); S80(2); T82(3); S83(3); S83(2); S84(3); S84(2); S96(1)		Yes
P50875	Transcription factor SPT20	SPT20	S593(2); S593(1); S595(2); S595(1); T597(2)		Yes
Q12427	Protein STB3	STB3	S231(2); S231(1); S337(2); S337(1); S341(2); S378(2); S380(2); T381(2); S392(2)		Yes
Q03497	Serine/threonine-protein kinase STE20	STE20	S192(3); S195(3); S521(2); S524(2); S524(1); T528(2)		Yes	T511(1)
P38129	Transcription initiation factor TFIID subunit 5	TAF5	S411(1); S411(3); S411(2); S414(3); S414(2); S415(3); S415(2)		Yes	S414(1); S415(1)
P40468	Cell morphogenesis protein PAG1	TAO3	S318(2); S984(1); S2348(1); S2348(3); S2348(2); S2355(2)		Yes	S322(1); S986(1)
Q03640	Tricalbin-3	TCB3	T1350(1); S1396(3); S1400(3); S1403(3); S1404(3)		Yes	S1342(1); S1403(2); S1403(1); S1404(2); S1404(1)
Q03533	Serine/threonine-protein kinase TDA1	TDA1	S518(3); S518(2); S522(3); S523(3); T524(3); T524(2); S525(3)		Yes
P40040	Protein THO1	THO1	S102(2); S106(2)		Yes
P39936	Eukaryotic initiation factor 4F subunit p130	TIF4632	S485(1); S486(1); S486(2); S489(2)		Yes
P38426	Trehalose synthase complex regulatory subunit TPS3	TPS3	S970(3); S970(2); T972(2); S974(3); S977(3)		Yes
P46944	Trafficking protein particle complex III-specific subunit 85	TRS85	S117(2); S121(2)		Yes
Q01477	Ubiquitin carboxyl-terminal hydrolase 3	UBP3	T334(1); S335(1); S338(3)		Yes
P40463	Protein VHS2	VHS2	S84(2)		Yes	T51(1); S53(1); S65(3); S68(2); S75(3); S76(3); S88(1); S159(1)
Q03631	Weak acid resistance protein 1	WAR1	S124(2); T128(2)		Yes
P33301	DNA repair protein XRS2	XRS2	S433(3); S436(3)		Yes	S437(1); S437(2); S445(2)
P32618	Uncharacterized protein YEL043W	YEL043W	S520(2); S524(2)		Yes
P53235	Eukaryotic translation initiation factor 2A	YGR054W	S560(2); S561(2); T563(2); S564(2)		Yes
Q03722	Uncharacterized protein YML020W	YML020W	T4(2); S8(2)		Yes
Q08816	Uncharacterized protein YOR352W	YOR352W	S105(2); S109(2)		Yes	S109(1)
P07248	Regulatory protein ADR1	ADR1	S397(1)		No
P38266	Altered inheritance of mitochondria protein 3	AIM3	S847(2)		No	S847(1)
Q08269	Magnesium transporter ALR1	ALR1	S176(2)		No
Q12028	AP-1 complex subunit gamma-1	APL4	S672(2); T673(2)		No
P40467	Activator of stress genes 1	ASG1	S196(1)		No
P48361	Activator of SKN7 protein 10	ASK10	S1015(2)		No	S948(1)
P53104	Serine/threonine-protein kinase ATG1	ATG1	S504(2)		No
Q06628	Autophagy-related protein 13	ATG13	S571(2)		No
Q12365	Spindle pole component BBP1	BBP1	S69(2)		No
P07278	cAMP-dependent protein kinase regulatory subunit	BCY1	S77(1)		No
P29366	Bud emergence protein 1	BEM1	T51(2)		No
P39960	GTPase-activating protein BEM2/IPL2	BEM2	S167(3); S168(3); S170(3); S1012(1); S1012(2)		No
P53958	Protein BOP3	BOP3	S213(2); S216(2)		No	S374(2); S374(1); S378(2); S378(1)
P41697	Bud site selection protein 6	BUD6	S173(1)		No
P36106	Transcription factor BYE1	BYE1	S422(1)		No
P36076	Coenzyme A biosynthesis protein 3	CAB3	S275(2)		No
P33322	H/ACA ribonucleoprotein complex subunit 4	CBF5	S395(2)		No	S395(1)
P31384	Glucose-repressible alcohol dehydrogenase transcriptional effector	CCR4	S272(2); S278(3); S278(2); T285(3)		No
Q00684	Tyrosine-protein phosphatase CDC14	CDC14	S494(2); S494(1)		No
P04821	Cell division control protein 25	CDC25	S135(1); S742(2)		No	S151(2); S154(2)
P53197	APC/C activator protein CDH1	CDH1	T12(2)		No
P08456	CDP-diacylglycerol--serine O-phosphatidyltransferase	CHO1	S34(2); S42(2)		No
P29465	Chitin synthase 3	CHS3	S596(2)		No
P34237	Protein CASP	COY1	T470(1); S471(2)		No
P53968	Transcriptional regulator CRZ1	CRZ1	S419(1)		No	T330(2)
P08678	Adenylate cyclase	CYR1	T376(3)		No	S281(1); S486(1); S487(1)
P53267	DASH complex subunit DAM1	DAM1	S20(3); S27(2)		No	S20(2); S20(1); S31(1)
Q12123	Inactive diphosphatase DCS2	DCS2	S341(1)		No
P40059	Transcriptional regulatory protein DOT6	DOT6	S297(3); S318(1); S327(1); S327(2); S423(2); S428(2)		No
P36041	Protein EAP1	EAP1	S387(2); S396(2)		No
P39998	Enhancer of mRNA-decapping protein 3	EDC3	S257(2); S263(2)		No
P34216	EH domain-containing and endocytosis protein 1	EDE1	S249(3); S911(1); S1181(2)		No	S248(2); S249(1)
Q06340	Protein ESC2	ESC2	S84(2); S86(2)		No
P40456	EST/SMG-like protein 1	ESL1	S96(2); S102(2)		No
Q07651	SUR7 family protein FMP45	FMP45	S230(1)		No
P53739	Flippase kinase 1	FPK1	S92(2); S99(2); S100(2); S100(1); T876(2); S882(2)		No	S112(1); S438(2); S439(2)
Q07825	Putative Xaa-Pro aminopeptidase FRA1	FRA1	S65(3)		No
P39730	Eukaryotic translation initiation factor 5B	FUN12	S395(2)		No
P31380	ATP-dependent helicase FUN30	FUN30	T450(1)		No
P19659	Mediator of RNA polymerase II transcription subunit 15	GAL11	S783(3); S789(1)		No	T804(2)
P43574	Transcriptional regulatory protein GAT1	GAT1	S270(1)		No
P25555	Single-strand telomeric DNA-binding protein GBP2	GBP2	S13(1)		No
P09032	Translation initiation factor eIF-2B subunit gamma	GCD1	S296(1)		No
P12754	Translation initiation factor eIF-2B subunit delta	GCD2	T12(2)		No
P39993	ARF guanine-nucleotide exchange factor 2	GEA2	S317(2)		No
Q08886	Guanine nucleotide-binding protein subunit beta 1	GPB1	T244(2)		No	S696(1)
P06738	Glycogen phosphorylase	GPH1	T31(1)		No
P40956	Protein GTS1	GTS1	S242(2)		No
P38970	Serine/threonine-protein kinase HAL5	HAL5	S7(1); S7(2); S68(1); S229(2); T236(2)		No
Q07653	Protein HBT1	HBT1	S31(1); S41(1); S258(1); S363(1); S704(1); T732(1); S856(2); S856(1); S941(1); S956(3); S956(2); S959(3); S962(3); S990(2); T997(2); S1034(1); S1036(1)		No
Q12276	HMG2-induced ER-remodeling protein 1	HER1	T128(1)		No
P12683	3-hydroxy-3-methylglutaryl-coenzyme A reductase 1	HMG1	S577(3); S577(2)		No
P22943	12 kDa heat shock protein	HSP12	S21(1); S21(2); S24(2); S59(1)		No
P15992	Heat shock protein 26	HSP26	T42(2); T42(1); S47(2); S47(1); T48(2); T48(1)		No
P38284	Increased copper sensitivity protein 2	ICS2	T90(2); S95(2)		No
Q9P305	mRNA stability protein IGO2	IGO2	S115(2)		No
P32488	Increasing suppression factor 1	ISF1	S334(1)		No
Q04934	Protein IVY1	IVY1	S366(3)		No	T374(1); S380(2)
Q03361	Uncharacterized protein JIP4	JIP4	S718(1)		No	S849(1)
P25389	Probable serine/threonine-protein kinase KCC4	KCC4	S827(1)		No
P13185	Serine/threonine protein kinase KIN1	KIN1	S100(1)		No
P28743	Kinesin-like protein KIP2	KIP2	S277(2)		No
Q12246	Sphingoid long chain base kinase 4	LCB4	T202(2)		No	S455(1)
Q12502	Protein LDB19	LDB19	S241(1)		No	S623(1)
P25579	Laminarase-resistance protein LRE1	LRE1	S306(2)		No
P21965	Protein kinase MCK1	MCK1	S24(1); S198(1); Y199(1)		No
P38132	DNA replication licensing factor MCM7	MCM7	S816(1); S816(2)		No
Q12321	Mediator of RNA polymerase II transcription subunit 1	MED1	S419(2); T425(2)		No
P23748	M-phase inducer phosphatase	MIH1	S417(1)		No
P40002	Transcriptional regulator MIT1	MIT1	S250(1)		No
P34072	Negative regulator of RAS-cAMP pathway	MKS1	S237(2); S247(1); S247(2)		No
P32047	Protein MLF3	MLF3	S171(3); S171(2); S183(3); S189(3); S189(2)		No	S48(1); S48(2); T54(2); S180(2)
P34909	General negative regulator of transcription subunit 4	MOT2	S312(1)		No
P39016	Suppressor protein MPT5	MPT5	S834(1)		No
P33748	Zinc finger protein MSN2	MSN2	S625(3); S633(2); S638(2)		No	S633(1)
Q02866	Protein MUK1	MUK1	S169(2)		No	S171(2)
P38742	Nitrogen permease regulator 3	NPR3	S456(3); T459(3)		No
P32770	Asparagine-rich protein	NRP1	S630(1)		No
P27476	Nuclear localization sequence-binding protein	NSR1	S123(2)		No
P40477	Nucleoporin NUP159	NUP159	S761(1)		No
P39705	Nucleoporin NUP60	NUP60	S81(1); S214(3); S222(3)		No
P38325	Mitochondrial outer membrane protein OM14	OM14	S9(2)		No
P38713	Oxysterol-binding protein homolog 3	OSH3	S206(1); T352(2); T352(1)		No
P38747	OTU domain-containing protein 2	OTU2	S96(1)		No
P32521	Actin cytoskeleton-regulatory complex protein PAN1	PAN1	T1256(2)		No
P40356	Mediator of RNA polymerase II transcription subunit 3	PGD1	T195(2); T202(2)		No
P53191	Phosphatidylinositol 3-phosphate-binding protein 2	PIB2	S124(3); S132(3); S134(3); S135(3)		No
P53252	Sphingolipid long chain base-responsive protein PIL1	PIL1	S230(1)		No
P38121	DNA polymerase alpha subunit B	POL12	S97(2)		No
P30620	DNA cross-link repair protein PSO2/SNM1	PSO2	S192(2); S193(2)		No
Q07800	Phosphatase PSR1	PSR1	S57(1)		No
P40048	Tyrosine-protein phosphatase 3	PTP3	S293(2)		No
Q12221	mRNA-binding protein PUF2	PUF2	S871(2); S876(2)		No
Q07807	mRNA-binding protein PUF3	PUF3	S249(3)		No	S249(1)
P36166	Paxillin-like protein 1	PXL1	S131(1)		No
P14737	DNA repair protein RAD9	RAD9	S716(2)		No
Q12044	Regulator of calcineurin 2	RCN2	S183(1)		No
Q04779	Transcriptional regulatory protein RCO1	RCO1	S11(3); S17(3); S17(2); S19(3)		No
P39083	Rho-type GTPase-activating protein 1	RGA1	T170(2); S172(2); S185(2)		No
P43565	Serine/threonine-protein kinase RIM15	RIM15	S1044(1); S1610(1)		No
Q07844	Ribosome biogenesis ATPase RIX7	RIX7	S154(1)		No
P49723	Ribonucleoside-diphosphate reductase small chain 2	RNR4	S327(2); S330(2); S332(2)		No
Q02805	Protein ROD1	ROD1	S617(3); T634(2); S641(2)		No	T326(1); S626(2)
P53046	RHO1 GDP-GTP exchange protein 1	ROM1	S137(2)		No
P51862	RHO1 GDP-GTP exchange protein 2	ROM2	T215(3); T216(3); S223(3); S232(3)		No	S115(3); S117(3); S118(3); T122(3); T122(1); S125(3); S125(2); S125(1)
P38249	Eukaryotic translation initiation factor 3 subunit A	RPG1	S925(1)		No
P39956	DNA damage-responsive transcriptional repressor RPH1	RPH1	S426(2); S584(1)		No
Q05022	rRNA biogenesis protein RRP5	RRP5	S76(1); S93(2); S100(2)		No
Q12149	Exosome complex exonuclease RRP6	RRP6	S640(2); S645(2)		No
P43609	Chromatin structure-remodeling complex protein RSC8	RSC8	S379(2); S385(2)		No	T29(1)
P38165	Retrograde regulation protein 3	RTG3	T252(1)		No	S230(1); S231(1)
P38814	Protein SBE22	SBE22	S52(2)		No
P38810	SED5-binding protein 3	SFB3	S101(2)		No
P20134	Flocculation suppression protein	SFL1	T595(2)		No	S590(3)
P35187	ATP-dependent helicase SGS1	SGS1	S256(2); S259(2)		No
P36024	Phosphopantothenoylcysteine decarboxylase subunit SIS2	SIS2	S47(3); S56(2)		No
Q06315	Protein SKG3	SKG3	S44(1)		No	T545(2)
Q02100	CRE-binding bZIP protein SKO1	SKO1	S389(2)		No
P23201	Protein SPA2	SPA2	S182(1)		No	S575(2); S585(2)
P42845	Protein STB1	STB1	S204(2); S204(1); T209(2)		No	T209(1)
P32917	Protein STE5	STE5	T894(1)		No
P38198	Protein STU1	STU1	S594(1); S997(1)		No	S602(1)
P09959	Regulatory protein SWI6	SWI6	S178(1); T179(1)		No
Q06836	Arf guanine nucleotide exchange factor SYT1	SYT1	S356(2); S385(1)		No	S235(2)
P38967	Tryptophan permease	TAT2	S44(3)		No	S38(2); S44(2)
P32367	Transcription factor tau 95 kDa subunit	TFC1	S114(1)		No
P34219	Transcriptional regulatory protein TOD6	TOD6	S300(1); S300(2)		No
P38811	Transcription-associated protein 1	TRA1	S200(2)		No
Q04183	Trafficking protein particle complex II-specific subunit 120	TRS120	T371(2)		No
Q12501	Transposon Ty2-LR1 Gag-Pol polyprotein;Capsid protein;Ty2 protease;Integrase;Reverse transcriptase/ribonuclease H;Transposon Ty2-GR2 Gag-Pol polyprotein;Capsid protein;Ty2 protease;Integrase;Reverse transcriptase/ribonuclease H;Transposon Ty2-F Gag-Pol polyprotein;Capsid protein;Ty2 protease;Integrase;Reverse transcriptase/ribonuclease H;Transposon Ty2-DR3 Gag-Pol polyprotein;Capsid protein;Ty2 p…	TY2B-LR1;TY2B-GR2;TY2B-F;TY2B-DR3;TY2B-OR1;TY2A-DR1;TY2A-LR1;TY2B-DR1;TY2B-OR2	S367(2); S370(2)		No
P19812	E3 ubiquitin-protein ligase UBR1	UBR1	T287(1)		No	S296(1); S300(1)
Q08926	ULP1-interacting protein 4	UIP4	S98(1); S140(1); S185(1)		No
P39001	Transcriptional regulatory protein UME6	UME6	S107(2)		No
P34247	U3 small nucleolar RNA-associated protein 11	UTP11	S189(1)		No
P25591	vacuole-related protein 17	VAC17	S170(1)		No
Q08438	Phosphopantothenoylcysteine decarboxylase subunit VHS3	VHS3	S223(3); T224(3); S225(3)		No
Q06685	Inositol hexakisphosphate and diphosphoinositol-pentakisphosphate kinase	VIP1	S141(1); S164(2)		No
P37370	Verprolin	VRP1	S467(2)		No
Q02725	Vacuolar transporter chaperone 3	VTC3	S249(1)		No
P38321	Uncharacterized protein YBR225W	YBR225W	S108(2); S111(2)		No	S109(1)
P32386	ATP-dependent bile acid permease	YBT1	S940(2); S945(2)		No
P39109	Metal resistance protein YCF1	YCF1	S869(1)		No
P39962	Casein kinase I homolog 3	YCK3	T379(2); T380(2)		No
P38800	Uncharacterized protein YHR080C	YHR080C	S265(2)		No
Q08001	Uncharacterized protein YLR072W	YLR072W	S118(2); S124(2); S294(2)		No
P39523	Uncharacterized protein YMR124W	YMR124W	S293(1); S293(2)		No
P40214	Uncharacterized protein YMR144W	YMR144W	T238(2); T239(2); T240(2)		No	T240(1)
Q03795	Uncharacterized membrane protein YMR155W	YMR155W	S271(1)		No
Q04336	Uncharacterized protein YMR196W	YMR196W	S984(1)		No
P40169	Uncharacterized plasma membrane protein YNL194C	YNL194C	T277(1)		No
P34161	Homeobox protein YOX1	YOX1	S280(3); T289(3)		No
Q02606	Uncharacterized protein YPL014W	YPL014W	S213(1)		No
O13585	Dilute domain-containing protein YPR089W	YPR089W	S814(1); S814(3)		No
Q06839	PX domain-containing protein YPR097W	YPR097W	T233(3); S234(3)		No
Q06681	GRAM domain-containing protein YSP2	YSP2	S535(1)		No
