# Supplementary material for: The Yeast Gsk-3 Kinase Mck1 Is Necessary for Cell Wall Remodeling in Glucose-Starved and Cell Wall-Stressed Cells
Source: Int J Mol Sci. 2025 Apr 9;26(8):3534. doi: 10.3390/ijms26083534 (PMC12027387; doi:10.3390/ijms26083534)
Supplement: Supplementary file 1 [file ijms-26-03534-s001.zip › Supplemental File S6.xlsx]

## Sheet: Sheet1
Protein	Protein names	GeneName	logFC<-1	S/TXXXS/T motif	logFC>1
P15891	Actin-binding protein	ABP1	S278(2),S313(1)	#N/A	#N/A
P07248	Regulatory protein ADR1	ADR1	S212(1),T370(2)	#N/A	#N/A
P43567	Alanine--glyoxylate aminotransferase 1	AGX1	S4(1)	#N/A	#N/A
P40451	Altered inheritance of mitochondria protein 20	AIM20	S66(1),S71(2),T72(1),T72(2)	#N/A	#N/A
P38266	Altered inheritance of mitochondria protein 3	AIM3	T801(2),S847(1)	#N/A	S847(2)
P47029	Arrestin-related trafficking adapter 3	ALY2	S890(1),S1036(2)	#N/A	S1023(1)S1022(1)
P38207	DNA-(apurinic or apyrimidinic site) lyase 2	APN2	S449(1)	#N/A	#N/A
P50275	Anaphase spindle elongation protein	ASE1	T3(1)	#N/A	S818(3)
P34233	Transcriptional regulatory protein ASH1	ASH1	S438(2),S441(2),S469(1)	#N/A	#N/A
Q06628	Autophagy-related protein 13	ATG13	S454(1),S454(2),S461(2),S644(3)	#N/A	S571(2)
Q06485	Autophagy-related protein 33	ATG33	S113(1)	#N/A	#N/A
Q12359	Ammonia transport outward protein 3	ATO3	S7(1)	#N/A	#N/A
P13090	Aminotriazole resistance protein	ATR1	S5(2),Y16(2)	#N/A	#N/A
Q08236	Target of rapamycin complex 2 subunit AVO1	AVO1	S144(1)	#N/A	S433(2)S431(2)S429(2)
P47082	Vacuolar amino acid transporter 1	AVT1	S31(1)	#N/A	#N/A
Q12128	Rho-GTPase-activating protein BAG7	BAG7	S26(2)	#N/A	#N/A
P33306	Protein BCK2	BCK2	S761(1)	#N/A	#N/A
P39713	Probable diacetyl reductase [(R)-acetoin forming] 2	BDH2	S394(1)	#N/A	#N/A
P32873	GTPase-activating protein BEM3	BEM3	S306(2),S309(2)	#N/A	#N/A
P43583	Proteasome activator BLM10	BLM10	S115(1)	#N/A	T64(1)S62(1)
P39969	Protein BOI2	BOI2	S523(1)	#N/A	S620(3)S617(2)T612(2)S36(1)S36(2)S28(2)
Q08280	Bypass of stop codon protein 6	BSC6	S41(1)	#N/A	#N/A
P33314	Inhibitory regulator protein BUD2/CLA2	BUD2	S1066(2),S1071(2)	#N/A	#N/A
P41698	Bud site selection protein 8	BUD8	S315(2),S315(3)	#N/A	#N/A
P53836	CCR4-NOT transcriptional complex subunit CAF120	CAF120	S478(2),S481(2)	#N/A	#N/A
P32504	Centromere DNA-binding protein complex CBF3 subunit A	CBF2	S825(1)	#N/A	S825(2)S821(2)
P04821	Cell division control protein 25	CDC25	S233(1),S741(1)	#N/A	S742(2)
P09119	Cell division control protein 6	CDC6	S43(1)	#N/A	#N/A
P38221	Phosphatidate cytidylyltransferase	CDS1	S42(2),T44(2)	#N/A	#N/A
P08456	CDP-diacylglycerol--serine O-phosphatidyltransferase	CHO1	T54(1)	#N/A	#N/A
P38779	Proteasome-interacting protein CIC1	CIC1	T15(1)	#N/A	T15(2)S14(2)T11(2)T11(1)S10(2)
Q06096	Conserved oligomeric Golgi complex subunit 4	COG4	S556(1),S556(3)	#N/A	#N/A
P53968	Transcriptional regulator CRZ1	CRZ1	T330(2)	#N/A	S429(1)S427(1)
Q08923	Histone deacetylase complex subunit CTI6	CTI6	S321(1),S343(1)	#N/A	#N/A
P53333	Pre-mRNA-splicing factor CWC22	CWC22	S538(2),S540(2)	#N/A	#N/A
P14922	General transcriptional corepressor CYC8	CYC8	S790(2)	#N/A	#N/A
P08678	Adenylate cyclase	CYR1	S281(1)	#N/A	#N/A
P53267	DASH complex subunit DAM1	DAM1	S20(1)	#N/A	S27(2)
Q99321	Diphosphoinositol polyphosphate phosphohydrolase DDP1	DDP1	S26(1)	#N/A	#N/A
Q03063	Down-regulator of invasive growth 1	DIG1	S294(1),S294(2)	#N/A	S290(1)
P32660	Phospholipid-transporting ATPase DNF1	DNF1	S1520(2),S1526(2)	#N/A	#N/A
P40059	Transcriptional regulatory protein DOT6	DOT6	S569(1)	#N/A	S553(1)S491(2)S428(2)S423(1)S423(2)S368(1)S327(1)S327(2)S318(1)S297(3)S33(1)
P36041	Protein EAP1	EAP1	T449(2)	#N/A	#N/A
P32525	Protein ECM25	ECM25	T422(3)	#N/A	#N/A
Q99252	Protein ECM3	ECM3	S219(2),S226(2)	#N/A	#N/A
Q03653	Protein EFR3	EFR3	S564(3),S570(3),T576(2),T576(3)	#N/A	#N/A
P42935	Elongator complex protein 2	ELP2	S464(1)	#N/A	#N/A
Q05785	Epsin-2	ENT2	T165(3),S172(3),S173(3)	#N/A	T470(1)S167(1)
Q03769	Epsin-5	ENT5	S324(2)	#N/A	#N/A
Q03661	Silent chromatin protein ESC1	ESC1	S1480(1),S1488(2)	#N/A	S1476(2)S1454(1)
Q08421	Enhancer of translation termination 1	ETT1	S30(3),S41(3)	#N/A	T34(1)S33(2)S33(1)S30(2)S30(1)S26(2)
P40988	Low-affinity Fe(2+) transport protein	FET4	S48(1)	#N/A	#N/A
P39521	Pre-rRNA-processing protein FHL1	FHL1	S264(2),S270(2)	#N/A	#N/A
Q07651	SUR7 family protein FMP45	FMP45	S230(2),S232(1),S232(2),T235(2),S290(1)	#N/A	#N/A
P28003	SWIRM domain-containing protein FUN19	FUN19	S5(2)	#N/A	#N/A
P11710	Nuclear fusion protein FUS1	FUS1	T281(1)	#N/A	#N/A
P28006	Serine/threonine-protein phosphatase 1 regulatory subunit GAC1	GAC1	S26(1),S28(1),S56(1),S759(1)	#N/A	#N/A
P40056	Golgi to ER traffic protein 2	GET2	T92(1)	#N/A	#N/A
Q06336	ADP-ribosylation factor-binding protein GGA1	GGA1	S378(1)	#N/A	#N/A
Q06648	GTPase-interacting component 2	GIC2	S258(1)	#N/A	#N/A
Q03016	GLC7-interacting protein 3	GIP3	S103(1)	#N/A	S269(3)S269(2)T264(3)S260(3)S260(2)S250(3)
Q08886	Guanine nucleotide-binding protein subunit beta 1	GPB1	S696(1)	#N/A	#N/A
P06738	Glycogen phosphorylase	GPH1	T335(1)	#N/A	T31(1)
Q08969	Protein GRE1	GRE1	S141(1),S153(1),S162(1)	#N/A	#N/A
Q12344	GTPase-activating protein GYP5	GYP5	S76(2),S84(2)	#N/A	#N/A
Q12753	Transcriptional activator HAA1	HAA1	S271(1)	#N/A	#N/A
Q03281	Inner nuclear membrane protein HEH2	HEH2	S153(1),S153(2),S158(2)	#N/A	#N/A
P40480	Protein HOS4	HOS4	S698(2),S768(2),S773(2)	#N/A	T700(1)
Q01448	Histone promoter control protein 2	HPC2	S126(2),S128(2)	#N/A	#N/A
P38274	Protein arginine N-methyltransferase HSL7	HSL7	T705(2),T710(2)	#N/A	T721(1)T705(1)
P22943	12 kDa heat shock protein	HSP12	S14(1),S59(1),S73(1),S97(1)	#N/A	#N/A
P25619	30 kDa heat shock protein	HSP30	S308(2),T331(2),T331(3)	#N/A	#N/A
Q12329	Heat shock protein 42	HSP42	S182(1),S213(2),S213(3),S214(1),S214(2),S214(3),S215(2),S215(3),S223(2),S223(3)	#N/A	#N/A
P53687	NAD-dependent histone deacetylase HST3	HST3	S365(1),S421(2)	#N/A	#N/A
P38695	Probable glucose transporter HXT5	HXT5	S22(2),S22(1)	#N/A	#N/A
P41939	Isocitrate dehydrogenase [NADP] cytoplasmic	IDP2	S160(1)	#N/A	#N/A
P43579	Ino eighty subunit 1	IES1	T535(1)	#N/A	#N/A
P53901	Ingression protein 1	INN1	S372(2)	#N/A	#N/A
P50942	Polyphosphatidylinositol phosphatase INP52;SAC1-like phosphoinositide phosphatase;Phosphatidylinositol 4,5-bisphosphate 5-phosphatase	INP52	S959(3),S962(3),S966(3),S1081(2),S1082(2)	#N/A	S977(1)S951(1)
P18963	Inhibitory regulator protein IRA1	IRA1	S956(1)	#N/A	#N/A
P38250	Increased sodium tolerance protein 2	IST2	S757(3)	#N/A	#N/A
P38144	ISWI chromatin-remodeling complex ATPase ISW1	ISW1	S685(1),T694(3)	#N/A	#N/A
P36035	Carboxylic acid transporter protein homolog	JEN1	S2(2),S3(2),S4(2),S11(2),S11(1),S603(2),S606(2)	#N/A	#N/A
Q03361	Uncharacterized protein JIP4	JIP4	S86(1),S510(1),S571(1),S705(2),S849(1)	#N/A	#N/A
P13186	Serine/threonine-protein kinase KIN2	KIN2	S22(2),S24(1)	#N/A	#N/A
Q01919	Serine/threonine-protein kinase KIN4	KIN4	S378(2)	#N/A	S700(3)S699(3)T383(2)
P36004	Probable serine/threonine-protein kinase KKQ8	KKQ8	S37(1)	#N/A	#N/A
P38691	Serine/threonine-protein kinase KSP1	KSP1	S784(1),S795(3)	#N/A	#N/A
Q12246	Sphingoid long chain base kinase 4	LCB4	T202(1),S208(1),S455(1)	#N/A	T202(2)
Q12296	Protein MAM3	MAM3	S489(1)	#N/A	S523(2)
P23493	Mitochondrial biogenesis regulation protein 1	MBR1	T136(1),T141(1)	#N/A	#N/A
P24279	DNA replication licensing factor MCM3	MCM3	T786(2)	#N/A	S801(3)S801(2)S794(3)S794(1)S794(2)S793(2)T786(3)S785(3)S779(3)S779(2)S777(1)S777(2)
P22133	Malate dehydrogenase, cytoplasmic	MDH2	T6(1)	#N/A	#N/A
P53094	Negative regulator of sporulation MDS3	MDS3	T923(2)	#N/A	S928(3)S602(2)
P32389	Transcriptional activator of sulfur metabolism MET4	MET4	T299(2)	#N/A	#N/A
P53050	Protein MGA1	MGA1	S455(1)	#N/A	#N/A
P34072	Negative regulator of RAS-cAMP pathway	MKS1	S215(2)	#N/A	#N/A
P40850	Protein MKT1	MKT1	S362(1)	#N/A	S362(2)S358(2)
P32047	Protein MLF3	MLF3	S48(2),S48(1),T54(2),S183(2)	#N/A	S189(3)S189(2)S171(3)S171(2)
P35724	Manganese resistance protein MNR2	MNR2	S461(2),T463(2)	#N/A	#N/A
P21339	Morphogenesis-related protein MSB1	MSB1	S514(2),S584(2)	#N/A	#N/A
P32334	Signaling mucin MSB2	MSB2	T1284(2),S1287(2)	#N/A	#N/A
P08964	Myosin-1	MYO1	S938(1)	#N/A	#N/A
P19524	Myosin-2	MYO2	S1135(1)	#N/A	#N/A
Q08229	Protein NBA1	NBA1	S66(1)	#N/A	#N/A
P38205	Multisite-specific tRNA:(cytosine-C(5))-methyltransferase	NCL1	S424(2),T426(2)	#N/A	#N/A
Q08972	[NU+] prion formation protein 1	NEW1	S125(2)	#N/A	S125(3)S122(3)S120(3)T118(3)T116(3)S114(3)S114(2)S114(1)T110(3)T110(2)
P32831	Negative growth regulatory protein NGR1	NGR1	T637(1)	#N/A	#N/A
Q04121	Endosomal/prevacuolar sodium/hydrogen exchanger	NHX1	T558(2),S576(2)	#N/A	#N/A
P36003	Nitrogen network kinase 1	NNK1	S85(2),T88(2),S179(1),S203(1)	#N/A	#N/A
P06102	General negative regulator of transcription subunit 3	NOT3	S307(1),S326(1)	#N/A	T454(3)T454(2)S450(3)S450(2)S446(3)S446(2)S442(1)S442(3)S442(2)S441(3)T439(3)T305(2)S304(2)S303(2)S107(2)S104(2)
P32832	Chromatin structure-remodeling complex subunit RSC7	NPL6	S18(3)	#N/A	#N/A
P53898	Protein NSG2	NSG2	S49(2),S56(1),S63(2),T64(1),T64(2),S90(2),S93(2)	#N/A	#N/A
Q04958	Lysophospholipase NTE1	NTE1	S632(2),S634(2),S670(2),S680(2)	#N/A	#N/A
P20676	Nucleoporin NUP1	NUP1	T159(1),S161(1),T522(1)	#N/A	T769(2)T769(1)S765(2)S509(1)
P39705	Nucleoporin NUP60	NUP60	S450(1)	#N/A	S478(1)S382(2)
Q12066	Nuclear rim protein 1	NUR1	S437(1)	#N/A	#N/A
P38881	Nucleus-vacuole junction protein 1	NVJ1	S285(2),S285(1),S291(2)	#N/A	#N/A
P16547	Mitochondrial outer membrane protein OM45	OM45	S243(1)	#N/A	#N/A
Q06144	Protein ORM2	ORM2	T57(2)	#N/A	#N/A
Q12451	Oxysterol-binding protein homolog 2	OSH2	S410(1),T488(1),T488(2),S517(2)	#N/A	#N/A
P32567	Phosphatidic acid phosphohydrolase 1	PAH1	S814(3),S823(3)	#N/A	S769(2)
P37304	Protein PAM1	PAM1	S664(2)	#N/A	#N/A
P32521	Actin cytoskeleton-regulatory complex protein PAN1	PAN1	T1072(1)	#N/A	T1256(2)
P10963	Phosphoenolpyruvate carboxykinase [ATP]	PCK1	S189(1)	#N/A	#N/A
Q04182	ATP-dependent permease PDR15	PDR15	S83(2)	#N/A	#N/A
P40091	Protein PEA2	PEA2	S230(1)	#N/A	#N/A
P28795	Peroxisomal biogenesis factor 3	PEX3	S112(3),S115(3),S118(3)	#N/A	#N/A
P42836	Palmitoyltransferase PFA3	PFA3	S322(1)	#N/A	S322(2)T318(2)
P16861	ATP-dependent 6-phosphofructokinase subunit alpha	PFK1	S189(2),S192(2)	#N/A	#N/A
P37012	Phosphoglucomutase 2	PGM2	S119(1)	#N/A	#N/A
Q12252	Phosphate metabolism protein 7	PHM7	S812(1),S844(1)	#N/A	#N/A
P25360	Inorganic phosphate transporter PHO87	PHO87	S52(2),S63(2)	#N/A	#N/A
P39104	Phosphatidylinositol 4-kinase PIK1	PIK1	T233(3),S605(2)	#N/A	#N/A
P05030	Plasma membrane ATPase 1	PMA1	S911(2),T912(2)	#N/A	#N/A
P19657	Plasma membrane ATPase 2	PMA2	S940(2),T941(2)	#N/A	#N/A
P32634	Negative regulator of sporulation PMD1	PMD1	S953(2),S955(2)	#N/A	S852(2)S849(1)S849(2)
P27796	3-ketoacyl-CoA thiolase, peroxisomal	POT1	S169(1)	#N/A	#N/A
P33329	Serine/threonine-protein phosphatase PP-Z2	PPZ2	S263(3),S299(1)	#N/A	#N/A
P40494	Actin-regulating kinase PRK1	PRK1	S439(2),T446(2)	#N/A	S540(3)S533(1)
Q12310	Serine/threonine-protein kinase PRR2	PRR2	T699(1)	#N/A	#N/A
P31374	Serine/threonine-protein kinase PSK1	PSK1	S953(1)	#N/A	T919(2)S915(2)
Q08217	Serine/threonine-protein kinase PSK2	PSK2	S680(1)	#N/A	#N/A
P50109	Protein PSP2	PSP2	S306(2),S329(1)	#N/A	#N/A
P32901	Peptide transporter PTR2	PTR2	S52(2),S54(2)	#N/A	#N/A
Q07807	mRNA-binding protein PUF3	PUF3	S249(1)	#N/A	#N/A
P25339	Pumilio homology domain family member 4	PUF4	T205(2),T222(2)	#N/A	#N/A
P15380	Proline-specific permease	PUT4	S25(1),S94(1)	#N/A	#N/A
Q00816	Resistance to glucose repression protein 1	REG1	S583(2)	#N/A	S352(3)S352(2)S347(3)S346(3)
P39083	Rho-type GTPase-activating protein 1	RGA1	S176(2)	#N/A	S185(2)S172(2)T170(2)
P40188	Respiratory growth induced protein 2	RGI2	T74(3),S77(3),S79(3)	#N/A	#N/A
Q02805	Protein ROD1	ROD1	S6(1)	#N/A	S641(2)T634(2)
P51862	RHO1 GDP-GTP exchange protein 2	ROM2	S115(2),S115(3),S117(3),S118(3),T122(1),T122(3),S125(1),S125(2),S125(3),T216(2)	#N/A	S232(3)S223(3)
Q05043	Respiration factor 1	RSF1	S73(1)	#N/A	#N/A
Q12443	Reticulon-like protein 2	RTN2	S242(1),S245(2),S247(1),S247(2),S278(1),S288(1),S307(1)	#N/A	#N/A
P38903	Serine/threonine-protein phosphatase 2A 56 kDa regulatory subunit delta isoform	RTS1	S269(2)	#N/A	#N/A
P17121	GTPase-activating protein SAC7	SAC7	S460(2),S463(2)	#N/A	#N/A
P38314	Protein SDS24	SDS24	S212(1)	#N/A	#N/A
P48415	COPII coat assembly protein SEC16	SEC16	S706(2),S969(2),S970(1),S970(2)	#N/A	T1691(1)Y710(2)S704(3)S674(1)S660(2)
P33332	Exocyst complex component SEC3	SEC3	S18(2),S18(1),S24(2)	#N/A	#N/A
P38968	Protein transport protein SEC31	SEC31	S975(3),S977(3)	#N/A	S999(3)S997(3)S992(3)S988(3)
P11075	Protein transport protein SEC7	SEC7	T1240(1)	#N/A	#N/A
Q04279	Eisosome protein SEG1	SEG1	S903(2),S911(1)	#N/A	#N/A
P34250	Eisosome protein SEG2	SEG2	S866(2),S876(2)	#N/A	S672(1)
P36124	SET domain-containing protein 3	SET3	S686(3)	#N/A	S684(1)
P20134	Flocculation suppression protein	SFL1	S590(3)	#N/A	#N/A
P32432	Transcription factor SFP1	SFP1	S181(2),S183(2),S183(1)	#N/A	#N/A
P35187	ATP-dependent helicase SGS1	SGS1	S260(1)	#N/A	S256(2)
P36024	Phosphopantothenoylcysteine decarboxylase subunit SIS2	SIS2	S69(2),T84(2)	#N/A	T58(1)S56(1)S54(1)
Q06315	Protein SKG3	SKG3	T545(2)	#N/A	S44(1)
Q02100	CRE-binding bZIP protein SKO1	SKO1	S94(3),T105(3),S108(1),S108(2),S108(3),T113(3)	#N/A	S389(2)
P34252	DNA replication regulator SLD2	SLD2	S128(1)	#N/A	T168(2)S128(2)S124(2)T122(2)
Q12267	Structural maintenance of chromosomes protein 4	SMC4	S107(3),S113(3)	#N/A	#N/A
P31109	Synaptobrevin homolog 1	SNC1	S13(2),T58(2),S59(2)	#N/A	#N/A
P33328	Synaptobrevin homolog 2	SNC2	T57(2),S58(2)	#N/A	#N/A
P25357	Probable DNA-binding protein SNT1	SNT1	S92(2)	#N/A	#N/A
P08432	Ornithine decarboxylase	SPE1	T37(1)	#N/A	#N/A
P35209	Protein SPT21	SPT21	T611(1)	#N/A	T611(2)S607(1)S607(2)S359(1)
P32583	Suppressor protein SRP40	SRP40	S293(3)	#N/A	#N/A
Q07084	Osmolarity two-component system protein SSK1	SSK1	S110(2),S193(2),S195(2)	#N/A	#N/A
P11972	Protein SST2	SST2	S621(1)	#N/A	#N/A
P42845	Protein STB1	STB1	T209(1)	#N/A	T209(2)S204(2)S204(1)
Q05937	Zinc finger protein STP3	STP3	S213(1)	#N/A	S109(1)
P09064	Eukaryotic translation initiation factor 2 subunit beta	SUI3	S122(1)	#N/A	#N/A
P46676	Suppressor of mar1-1 protein	SUM1	S621(2)	#N/A	#N/A
P54003	Protein SUR7	SUR7	S293(2),S301(2)	#N/A	#N/A
P32591	SWI/SNF complex subunit SWI3	SWI3	T235(1)	#N/A	#N/A
P40528	Protein SYG1	SYG1	S172(3),S175(3),S177(3),S179(3)	#N/A	#N/A
Q02875	SMY2 homolog 2	SYH1	S355(2),S644(3)	#N/A	S638(1)
P40468	Cell morphogenesis protein PAG1	TAO3	S322(1),S986(1)	#N/A	S984(1)S318(2)
P38085	Valine/tyrosine/tryptophan amino-acid permease 1	TAT1	S4(2),S6(2)	#N/A	#N/A
Q03640	Tricalbin-3	TCB3	S1342(1),S1403(1),S1403(2),S1404(1),S1404(2)	#N/A	#N/A
Q08921	Target of rapamycin complex 1 subunit TCO89	TCO89	S107(3)	#N/A	#N/A
P36165	Lipase 4	TGL4	S877(2),S884(2)	#N/A	#N/A
P39936	Eukaryotic initiation factor 4F subunit p130	TIF4632	S187(3),T189(3)	#N/A	#N/A
Q12256	Polyamine transporter 4	TPO4	T562(1)	#N/A	S44(1)
P38426	Trehalose synthase complex regulatory subunit TPS3	TPS3	S148(1),S150(1)	#N/A	#N/A
P38811	Transcription-associated protein 1	TRA1	S199(2),S200(2),T201(2)	#N/A	#N/A
P48561	Poly(A) RNA polymerase protein 1	TRF5	S619(2)	#N/A	S613(1)
P38342	3-ketodihydrosphingosine reductase TSC10	TSC10	T64(1)	#N/A	#N/A
P0C2J3	Transposon Ty2-LR1 Gag-Pol polyprotein;Capsid protein;Ty2 protease;Integrase;Reverse transcriptase/ribonuclease H;Transposon Ty2-GR2 Gag-Pol polyprotein;Capsid protein;Ty2 protease;Integrase;Reverse transcriptase/ribonuclease H;Transposon Ty2-F Gag-Pol polyprotein;Capsid protein;Ty2 protease;Integrase;Reverse transcriptase/ribonuclease H;Transposon Ty2-DR3 Gag-Pol polyprotein;Capsid protein;Ty2 p…	TY2B-LR1;TY2B-GR2;TY2B-F;TY2B-DR3;TY2B-OR1;TY2B-DR1	T1094(1)	#N/A	T1094(2)
Q01476	Ubiquitin carboxyl-terminal hydrolase 2	UBP2	T863(1)	#N/A	#N/A
P39944	Ubiquitin carboxyl-terminal hydrolase 5	UBP5	S395(1)	#N/A	#N/A
P39967	Ubiquitin carboxyl-terminal hydrolase 9	UBP9	S333(1)	#N/A	#N/A
P19812	E3 ubiquitin-protein ligase UBR1	UBR1	S296(1)	#N/A	T287(1)
Q02724	Ubiquitin-like-specific protease 1	ULP1	T182(1)	#N/A	#N/A
P40463	Protein VHS2	VHS2	T51(1),S53(1),S65(3),S68(2)	#N/A	#N/A
P40547	Vacuolar import and degradation protein 28	VID28	S226(2)	#N/A	#N/A
Q07878	Vacuolar protein sorting-associated protein 13	VPS13	S1364(3),T1379(2),S1382(3)	#N/A	#N/A
Q08831	Protein VTS1	VTS1	Y5(2),S14(2)	#N/A	#N/A
Q03631	Weak acid resistance protein 1	WAR1	S132(2)	#N/A	T128(2)S124(2)
P12611	Growth regulation protein	WHI2	S381(3),S382(3)	#N/A	#N/A
P40489	Transcriptional repressor XBP1	XBP1	T141(1),S144(2),S146(1)	#N/A	#N/A
P33301	DNA repair protein XRS2	XRS2	S553(2),T555(2),T566(2)	#N/A	#N/A
P14680	Dual specificity protein kinase YAK1	YAK1	S240(2)	#N/A	#N/A
P39109	Metal resistance protein YCF1	YCF1	S869(3)	#N/A	S873(1)S872(1)S872(2)
Q12235	High affinity cysteine transporter	YCT1	S496(2)	#N/A	#N/A
Q03780	Uncharacterized protein YDR239C	YDR239C	S764(1)	#N/A	#N/A
Q04170	Uncharacterized protein YDR391C	YDR391C	S2(1),S2(2),T9(1),T9(2)	#N/A	#N/A
Q2V2P7	Uncharacterized protein YDR461C-A	YDR461C-A	S45(1)	#N/A	#N/A
P40052	Uncharacterized protein YER079W	YER079W	S39(3),S41(3),S47(3)	#N/A	S39(1)
P43560	Uncharacterized protein YFL042C	YFL042C	T110(2),S113(2)	#N/A	#N/A
P53235	Eukaryotic translation initiation factor 2A	YGR054W	S561(3)	#N/A	#N/A
P53278	Uncharacterized protein YGR130C	YGR130C	S44(1)	#N/A	#N/A
P53316	Uncharacterized RNA-binding protein YGR250C	YGR250C	T486(2)	#N/A	#N/A
P38809	Uncharacterized protein YHR097C	YHR097C	T313(2),S315(2),S329(1)	#N/A	#N/A
P40523	Uncharacterized protein YIL055C	YIL055C	S165(2)	#N/A	#N/A
P40508	Uncharacterized protein YIL077C	YIL077C	S230(1)	#N/A	#N/A
P34231	Uncharacterized protein YKL187C	YKL187C	S675(2),S678(2),S678(1)	#N/A	#N/A
Q07967	Putative uncharacterized protein YLR030W	YLR030W	S155(1)	#N/A	#N/A
Q08001	Uncharacterized protein YLR072W	YLR072W	S284(1)	#N/A	#N/A
Q06146	Uncharacterized protein YLR257W	YLR257W	S197(1)	#N/A	#N/A
Q08232	Uncharacterized membrane protein YOL073C	YOL073C	T291(1)	#N/A	#N/A
O14468	Uncharacterized protein YOR304C-A	YOR304C-A	S9(2)	#N/A	#N/A
P18961	Serine/threonine-protein kinase YPK2/YKR2	YPK2	S669(1)	#N/A	#N/A
Q12152	Putative serine/threonine-protein kinase YPL150W	YPL150W	S612(2),S620(2)	#N/A	#N/A
P40328	Probable 26S protease subunit YTA6	YTA6	T424(2)	#N/A	#N/A
Q12436	Zinc-regulated transporter 2	ZRT2	S228(3)	#N/A	#N/A
P07278	cAMP-dependent protein kinase regulatory subunit	BCY1	S68(2),S68(3),S70(3),S74(2),S74(3),S77(3),S130(2)	Yes	S77(1)
P53958	Protein of unknown function	BOP3	S374(1),S374(2),S378(1),S378(2)	Yes	S216(2)S213(2)
P53741	UBP3-associated protein	BRE5	S187(2),S191(2)	Yes	#N/A
P48524	Ubiquitin ligase-binding protein	BUL1	S106(2),T107(2),T111(2)	Yes	#N/A
Q12734	Nuclear ubiquitin protein ligase binding protein	CSR2	S44(2),S46(1),S46(2),S50(1),S158(1)	Yes	#N/A
P35203	Centromere DNA-binding protein complex subunit C	CTF13	S216(2),S220(2)	Yes	#N/A
Q12123	m(7)GpppX pyrophosphatase regulator	DCS2	S58(2),S58(3),S60(3),S63(3),T64(2)	Yes	#N/A
P53388	Dicarboxylic amino acid permease	DIP5	S18(1),S18(2),S22(1),S22(2)	Yes	#N/A
P32571	Ubiquitin carboxyl-terminal hydrolase 4	DOA4	S482(1),S496(2),S498(2),T502(2)	Yes	#N/A
P34216	EH domain-containing and endocytosis protein	EDE1	T237(3),T238(2),T238(3),T251(1),T255(2),T255(3)	Yes	#N/A
Q05050	Component of the eisosome required for proper eisosome assembly	EIS1	T18(3),S19(3),T759(2),T759(3),T761(3),S762(2),S762(3),S763(3)	Yes	S26(3)S23(1)
P34756	1-phosphatidylinositol 3-phosphate 5-kinase	FAB1	S1710(1),S1941(2),T1945(2),T1946(2),T1977(2)	Yes	#N/A
P53746	Ferric reductase	FRE4	S610(1),S625(2),S626(1),S626(2),S628(2),S630(2)	Yes	#N/A
P36148	Glycerol-3-phosphate O-acyltransferase 2	GPT2	S631(2),S632(1),S636(1),S637(1),S647(2),S647(1),S651(2),S654(2),S654(3),S660(2),S660(3),S664(3),S668(2),S668(3),S671(2),S671(3),S679(2)	Yes	#N/A
P27472	Glycogen synthase isoform 2	GSY2	S651(2),S655(2)	Yes	#N/A
P38970	Snf1p-related nutrient-responsive protein kinase	HAL5	S64(3),S68(3)	Yes	S68(1)
Q07653	Shmoo tip protein	HBT1	S21(1),S21(2),S31(1),S31(2),S33(2),T85(1),S102(1),S150(2),T275(1),T275(2),S278(1),T284(1),S303(1),S303(2),S311(1),S311(2),S398(1),S400(1),S423(2),S427(1),S427(2),S466(1),S630(1),S661(1),S688(1),S704(1),T732(1),S737(1),S801(1),T808(1),S824(1),S850(1),S856(2),S941(1),S943(1),S956(1),S956(2),S959(1),S959(2),S962(1),S983(1),S983(2),Y987(2),S990(2),S990(3),T991(1),S993(1),S993(2),T997(2),S1005(1)	Yes	#N/A
Q12271	Polyphosphatidylinositol phosphatase	INP53	S1029(3),S1031(3),S1035(3)	Yes	#N/A
P32488	Protein with a role in aerobic respiration	ISF1	S127(1),T131(2)	Yes	#N/A
Q12502	Alpha-arrestin	LDB19	S240(2),S241(2),T245(2),S623(1),T795(1)	Yes	#N/A
P22211	Nitrogen permease reactivator protein	NPR1	S255(2),S259(2)	Yes	S251(2)S249(2)
Q12515	Low complexity protein regulated by TORC1 effector kinase NPR1	PAR32	S134(3),S138(3),T145(3),T146(3),S147(3)	Yes	#N/A
Q12236	Serine/threonine protein kinase involved in sphingolipid-mediated signaling pathway that controls endocytosis	PKH2	S619(2),S623(2),S990(2)	Yes	#N/A
P26570	Serine/threonine-protein phosphatase PP-Z1	PPZ1	T257(3),T261(2),S265(2)	Yes	S122(2)S121(3)S118(3)S118(2)
P47116	Serine/threonine-protein kinase	PTK2	S57(1),S57(2),S57(3),S59(2),S59(3),S61(3)	Yes	#N/A
P38232	Regulatory subunit of the Glc7p type-1 protein phosphatase	REG2	S4(2),S8(2)	Yes	#N/A
Q06108	Putative regulator of the Fps1p glycerol channel	RGC1	T847(2),S851(1),S854(2),S1010(1),S1081(2)	Yes	#N/A
P39956	DNA damage-responsive transcriptional repressor RPH1	RPH1	S407(3),S410(2),S410(3),S412(2),S412(3),S425(2),S426(2),S429(2),S430(2)	Yes	S590(1)S584(1)S575(1)
P53236	Chromatin structure-remodeling complex subunit	RSC1	S629(3),S630(3),S631(3),T633(3)	Yes	#N/A
Q06488	Chromatin structure-remodeling complex subunit	RSC2	S190(3),T194(2),T194(3),T196(3),Y202(3),S241(3),T242(3),T243(3),T249(3)	Yes	T249(1)
P43609	Chromatin structure-remodeling complex protein	RSC8	S15(3),T19(3),T29(3),T46(1)	Yes	#N/A
P40075	Vesicle-associated membrane protein-associated protein	SCS2	T200(2),T204(2)	Yes	#N/A
P34228	Putative transcription factor	SEF1	S1032(3),S1033(3),S1035(3),T1039(2),S1056(1)	Yes	#N/A
Q04438	Stationary phase protein 4	SPG4	S3(1),S59(1),S59(2),S59(3),S60(1),S60(2),S63(1),S63(2),S66(1),S66(2),S66(3),S67(1),S67(2),S67(3)	Yes	#N/A
Q06505	Transcription factor	SPN1	S117(3),S118(3),T120(2),T120(3),S122(3),S123(2),S123(3)	Yes	S123(1)S23(2)S23(1)
P53599	MAP kinase kinase kinase of HOG1 mitogen-activated signaling pathway	SSK2	S54(2),S57(2),S68(2),S74(1),S74(2),S78(2)	Yes	#N/A
Q12427	Ribosomal RNA processing element (RRPE)-binding protein	STB3	S374(2),S378(1)	Yes	S350(1)S337(1)S231(2)S231(1)
P47030	EH domain-containing protein	TAX4	S94(2),T98(2)	Yes	#N/A
P38431	Eukaryotic translation initiation factor 5	TIF5	S184(3),T187(2),T187(3),S189(3),S190(2),S190(3),T191(3)	Yes	#N/A
P06244	cAMP-dependent protein kinase type 1	TPK1	S28(2),S28(3),T33(2),T33(3),S37(3)	Yes	#N/A
P38427	Trehalose synthase complex regulatory subunit	TSL1	S49(3),S53(3),S56(3),S71(3),S73(2),T75(2),T75(3),S77(2),S77(3),S77(1),S79(3),S135(2),S135(1),S138(2),S138(1),T142(3),S147(2),S147(3),S147(1),S155(2),S155(3),S155(1),S157(2),S157(3),S161(3),T171(2),T191(2),T191(3),S195(2),S195(3),T205(3),S208(2),S208(1),T215(1),T215(2),T247(1)	Yes	#N/A
Q08926	ULP1-interacting protein 4	UIP4	S185(1),S185(2),S189(2)	Yes	#N/A
Q08438	Phosphopantothenoylcysteine decarboxylase subunit VHS3	VHS3	T90(2),S94(2)	Yes	#N/A
P40017	Carnitine O-acetyltransferase	YAT2	Y793(2),S805(1),S809(2)	Yes	#N/A
P38800	Intermembrane sterol transfer protein	YHR080C	S125(3),S129(3),S132(3)	Yes	#N/A
P38070	AGC kinase	YPK3	S513(2),S513(3),S517(3),S519(2),S519(3)	Yes	#N/A
Q06608	Pyridoxamine 5'-phosphate oxidase homolog	YPR172W	S99(3),T101(3),T103(3)	Yes	#N/A
P38079	Protein with a putative role in response to acid stress	YRO2	S290(2),S290(3),S290(1),S293(2),S293(3),S296(2),S297(2),S301(2),S301(1),T341(1),S343(1)	Yes	#N/A
